# Supplementary material for: A dynamic interplay between chitin synthase and the proteins Expansion/Rebuf reveals that chitin polymerisation and translocation are uncoupled in Drosophila
Source: PLoS Biol. 2023 Jan 23;21(1):e3001978. doi: 10.1371/journal.pbio.3001978 (PMC9894549; doi:10.1371/journal.pbio.3001978)
Supplement: S1 Data — Mean, standard deviation, standard error of mean, and details of statistical tests are indicated for each set of data analysed by GraphPad Prism 9. (XLSX) [file pbio.3001978.s008.xlsx]

## Sheet: Figure 2G
	Figure 2G																										Figure 2G
	Ratio of apical/basal accumulation of Exp protein per tracheal cell																										Ratio of apical/basal accumulation of Exp protein per salivary gland cell
	btl>srcGFP, exp 25 cells from 7 embryos											btl>srcGFP, expDCM2 28 cells from 8 embryos															fkh>srcGFP, exp 22 cells from 8 embryos													fkh>srcGFP, expDCM2 18 cells from 7 embryos
				Area	mean	IntDen		Ratio IntDen apical/basal							Area	mean	IntDen		Ratio IntDen apical/basal											Area	mean	IntDen		Ratio IntDen apical/basal									Area	mean	IntDen		Ratio IntDen apical/basal
	Embryo 1-7	cell 1	Apical	4.7299	85.631	405.025		9.97774				Embryo 1-8	cell 1	Apical	3.1033	114.628	355.726		3.83581								Embryo 1-8	cell 1	Apical	5.7423	104.221	598.463		9.21289						Embryo 1-7	cell 1	Apical	3.1788	127.139	404.144		0.898772
			Basal	3.6669	11.07	40.5929								Basal	4.9653	18.6772	92.7382												Basal	8.6367	7.5213	64.9593										Basal	4.055	110.891	449.663
		cell 2	Apical	3.7834	152.224	575.929		24.6653					cell 2	Apical	3.6312	71.2836	258.848		2.10623									cell 2	Apical	6.7397	108.53	731.462		3.34495							cell 2	Apical	3.244	117.456	381.026		1.16614
			Basal	3.9142	5.9654	23.3498								Basal	2.8893	42.535	122.896												Basal	6.791	32.2011	218.677										Basal	3.9664	82.376	326.74
		cell 3	Apical	4.4469	126.962	564.588		20.8995					cell 3	Apical	2.7442	100.197	274.964		4.45473									cell 3	Apical	6.3249	91.4797	578.598		12.7373							cell 3	Apical	3.6215	135.255	489.831		4.69857
			Basal	2.8679	9.4196	27.0144								Basal	3.4814	17.7295	61.724												Basal	7.2198	6.2918	45.4254										Basal	3.0576	34.096	104.251
		cell 4	Apical	3.5766	34.619	123.817		2.33234					cell 4	Apical	3.353	67.1837	225.268		2.44809									cell 4	Apical	5.0245	77.9388	391.602		9.85201							cell 4	Apical	2.997	164.876	494.128		8.41388
			Basal	3.8334	13.8486	53.087								Basal	3.2294	28.4941	92.0177												Basal	5.7702	6.8885	39.7484										Basal	3.0063	19.5349	58.7277
		cell 5	Apical	4.1711	15.7377	65.643		1.5012					cell 5	Apical	3.2294	63.2084	204.123		6.73496									cell 5	Apical	5.2622	77.3162	406.852		5.63488							cell 5	Apical	3.7008	160.738	594.855		4.25307
			Basal	4.5539	9.6021	43.7271								Basal	3.2579	9.3029	30.3079												Basal	6.3761	11.3238	72.2024										Basal	5.705	24.5163	139.865
		cell 6	Apical	3.6003	104.717	377.015		4.51067					cell 6	Apical	3.6289	38.1284	138.363		3.29953									cell 6	Apical	4.4092	94.4725	416.551		3.20982							cell 6	Apical	3.8872	63.9664	248.651		2.59008
			Basal	3.2341	25.8441	83.5828								Basal	3.9689	10.5656	41.9341												Basal	6.2456	20.7784	129.774										Basal	5.2715	18.2113	96.0011
		cell 7	Apical	2.9868	104.021	310.689		5.60609					cell 7	Apical	2.6919	125.442	337.68		2.79632									cell 7	Apical	5.3647	102.897	552.017		22.615							cell 7	Apical	5.3368	48.0795	256.589		9.28975
			Basal	1.8144	30.5439	55.4199								Basal	3.5766	33.764	120.758												Basal	6.255	3.9024	24.4093										Basal	5.127	5.3873	27.6206
		cell 8	Apical	2.164	58.4385	126.461		2.49807					cell 8	Apical	1.7217	55.855	96.165		0.764298									cell 8	Apical	5.5046	182.121	1002.5		23.6513							cell 8	Apical	3.2906	93.8569	308.847		1.78289
			Basal	3.3792	14.981	50.6234								Basal	3.8096	33.0275	125.821												Basal	5.3041	7.9912	42.3865										Basal	4.6423	37.3153	173.228
		cell 9	Apical	2.3947	99.2463	237.662		1.33849					cell 9	Apical	1.8168	99.178	180.188		1.16001									cell 9	Apical	5.4673	153.147	837.293		3.56155							cell 9	Apical	4.1529	82.7351	343.589		10.0803
			Basal	3.8905	45.64	177.56								Basal	3.7145	41.8182	155.333												Basal	5.6351	41.7196	235.092										Basal	4.1063	8.3008	34.0853
		cell 10	Apical	3.8381	72.0403	276.5		1.50107					cell 10	Apical	2.8655	124.432	356.564		5.67937									cell 10	Apical	4.591	67.668	310.665		7.85725							cell 10	Apical	4.2368	84.3014	357.167		3.84824
			Basal	5.0105	36.7632	184.202								Basal	3.7192	16.8804	62.7823												Basal	5.3041	7.4543	39.5386										Basal	4.0364	22.9942	92.813
		cell 11	Apical	3.3483	129.456	433.452		17.75					cell 11	Apical	3.2222	41.583	133.99		10.8544									cell 11	Apical	4.0317	56.2324	226.712		26.77							cell 11	Apical	4.3533	76.1221	331.382		6.7861
			Basal	3.5409	6.8966	24.4199								Basal	2.8584	4.3186	12.3443												Basal	4.316	1.9622	8.4689										Basal	3.7334	13.0799	48.8325
		cell 12	Apical	3.4362	69.6512	239.339		7.47686					cell 12	Apical	2.9488	89.5806	264.151		2.07057									cell 12	Apical	5.3974	61.8558	33.3857		4.65184							cell 12	Apical	5.4533	60.5632	330.269		7.7138
			Basal	3.4434	9.2963	32.0106								Basal	3.0177	42.275	127.574												Basal	4.9965	14.3638	7.17689										Basal	4.3626	9.8141	42.8153
		cell 13	Apical	3.4315	73.4539	252.056		9.69131					cell 13	Apical	2.5469	16.4388	41.8675		0.451285									cell 13	Apical	4.5351	58.8787	267.02		7.53703							cell 13	Apical	5.7003	640491	365.1		12.137
			Basal	3.3269	7.8177	26.0085								Basal	3.957	23.4453	92.7739												Basal	5.1923	6.8232	35.4277										Basal	5.155	58354	30.0816
		cell 14	Apical	4.1378	48.442	200.441		4.71388					cell 14	Apical	1.5671	20.5357	32.1818		0.680768									cell 14	Apical	4.2181	67.863	286.255		11.3293							cell 14	Apical	4.908	57.3466	281.455		10.0778
			Basal	2.5421	16.7268	42.5215								Basal	3.8619	12.2408	47.2728												Basal	4.6656	5.4156	25.2669										Basal	5.141	5.4325	27.9283
		cell 15	Apical	4.7346	109.121	516.65		11.0756					cell 15	Apical	3.7525	51.7719	194.275		1.00001									cell 15	Apical	7.5507	57.3562	433.079		4.71923							cell 15	Apical	4.1622	44.5857	185.575		5.68217
			Basal	4.4255	10.5406	46.6474								Basal	6.4207	30.2574	194.273												Basal	6.4973	14.1241	91.769										Basal	3.4957	9.3427	32.6591
		cell 16	Apical	3.9998	114.604	458.398		6.2186					cell 16	Apical	2.4755	7.2968	18.0635		0.858209									cell 16	Apical	5.0478	113.98	575.345		16.1465							cell 16	Apical	3.7474	23.6567	88.6508		0.918175
			Basal	3.793	19.4345	73.714								Basal	2.8988	7.2609	21.0479												Basal	6.0685	5.8717	35.6328										Basal	4.7075	20.5099	96.5511
		cell 17	Apical	2.5635	87.9685	225.508		14.981					cell 17	Apical	2.3424	44.4873	104.205		2.27035									cell 17	Apical	7.2431	98.3353	712.25		9.03791							cell 17	Apical	4.2088	61.1772	257.483		5.01434
			Basal	2.2972	6.5528	15.0529								Basal	1.8786	24.4316	45.8983												Basal	6.0452	13.0362	78.8069										Basal	3.8453	13.3539	51.3494
		cell 18	Apical	3.7454	89.6705	335.851		5.2957					cell 18	Apical	2.6063	25.0401	65.2625		1.82558									cell 18	Apical	5.9101	88.5315	523.226		4.0398							cell 18	Apical	4.5397	113.282	514.273		2.13137
			Basal	3.403	18.6366	63.4196								Basal	2.447	14.6093	35.7489												Basal	7.588	17.0688	129.518										Basal	4.7402	50.9027	241.287
		cell 19	Apical	3.8072	51.5278	196.178		1.4722					cell 19	Apical	4.0046	99.3783	397.97		3.60574									cell 19	Apical	6.3202	89.2522	564.093		13.9785
			Basal	4.6419	28.707	133.255								Basal	3.9309	28.078	110.371												Basal	6.9681	5.7913	40.3543
		cell 20	Apical	5.1056	68.5435	349.957		3.29977					cell 20	Apical	3.2317	74.596	241.075		2.23917									cell 20	Apical	4.9452	152.679	755.033		7.22662
			Basal	4.4231	23.9774	106.055								Basal	1.8168	59.2592	107.663												Basal	4.7075	22.1941	104.479
		cell 21	Apical	2.3519	71.724	168.685		2.84217					cell 21	Apical	5.0034	114.941	575.09		3.93913									cell 21	Apical	4.7308	147.261	696.668		5.92923
			Basal	2.321	25.5717	59.3508								Basal	4.7751	30.5742	145.994												Basal	5.113	22.9799	117.497
		cell 22	Apical	3.7977	92.7971	352.416		15.3191					cell 22	Apical	2.1164	23.7169	50.1954		0.820717									cell 22	Apical	3.8499	148.863	573.112		5.07181
			Basal	3.0248	7.6053	23.005								Basal	2.5659	23.836	61.1604												Basal	3.6868	30.6498	112.999
		cell 23	Apical	3.1937	124.302	396.981		4.53424					cell 23	Apical	4.0854	91.5349	373.961		3.5503
			Basal	3.7858	23.1263	87.5518								Basal	3.0772	34.2303	105.332
		cell 24	Apical	3.9951	65.5649	261.937		6.84325					cell 24	Apical	1.988	122.55	243.633		0.98247
			Basal	2.9963	12.7746	38.2767								Basal	3.2436	76.4516	247.981
		cell 25	Apical	3.3839	87.8503	297.279		4.06553					cell 25	Apical	2.2044	150.539	331.853		1.79946
			Basal	3.6098	20.2563	73.1219								Basal	2.2615	81.5468	184.418
													cell 26	Apical	2.7086	87.2616	236.354		2.11142
														Basal	2.0903	53.5529	111.941
													cell 27	Apical	3.1152	172.18	536.378		2.44227
														Basal	3.548	61.9001	219.623
													cell 28	Apical	3.12	193.203	602.787		4.06117
														Basal	3.2793	45.2618	148.427
						btl>srcGFP, exp		btl>srcGFP, expDCM2																										fkh>srcGFP, exp		fkh>srcGFP, expDCM2
				Mean		7.616		2.816																								Mean		9.914		5.416
				Std deviation		6.471		2.212																								Std deviation		6.877		3.557
				Std error of mean		1.294		0.4181																								Std error of mean		1.466		0.8383
				Unpaired t-test with Welch's correction, two-tailed																												Unpaired t-test with Welch's correction, two-tailed
				P value				0.0014																								P value				0.0119
				P value summary		**		**																								P value summary		**		*
				Significantly different (P<0,5)				Yes																								Significantly different (P<0,5)				Yes
				One or two-tailed P value				Two-tailed																								One or two-tailed P value				Two-tailed
				Welch-corrected t, df				t=3,530, df=28,99																								Welch-corrected t, df				t=2,664, df=32,66

## Sheet: Figure 3O
	Figure 3O																								Figure 3O
	Ratio of apical/basal accumulation of Kkv protein per tracheal cell																								Ratio of apical/basal accumulation of Kkv protein per salivary gland cell
	btl>GFP-kkv 14 cells from 8 embryos											btl>GFP-kkvDCC 18 cells from 6 embryos													fkh>GFP-kkv 20 cells from 7 embryos											fkh>GFP-kkvDCC 21 cells from 6 embryos
				Area	mean	IntDen		Ratio IntDen apical/basal							Area	mean	IntDen		Ratio IntDen apical/basal									Area	mean	IntDen		Ratio IntDen apical/basal							Area	mean	IntDen		Ratio IntDen apical/basal
	Embryo 1-7	cell 1	Apical	3.1723	230.305	730.594		15.6804				Embryo 1-8	cell 1	Apical	2.982	203.925	608.114		4.78128						Embryo 1-7	cell 1	Apical	4.4232	107.236	474.328		6.48735				Embryo 1-8	cell 1	Apical	7.1452	185.121	1322.72		9.87851
			Basal	2.5706	18.1249	46.5927								Basal	3.6836	34.5281	127.186										Basal	6.0312	12.1229	73.1159								Basal	3.2533	41.1576	133.899
		cell 2	Apical	4.4207	171.287	757.218		19.0273					cell 2	Apical	2.7989	133.128	372.618		3.89433							cell 2	Apical	5.0198	155.691	781.539		19.3023					cell 2	Apical	5.5372	178.95	990.875		8.04907
			Basal	4.0426	9.8441	39.7963								Basal	4.0308	23.7381	95.6822										Basal	4.6423	8.7219	40.4895								Basal	3.822	32.2098	123.104
		cell 3	Apical	3.2674	108.607	354.863		17.7228					cell 3	Apical	3.0106	124.574	375.041		3.25184							cell 3	Apical	3.6262	187.652	680.462		14.8276					cell 3	Apical	4.344	223.509	970.917		6.82961
			Basal	5.3292	3.7573	20.023								Basal	3.4981	32.9701	115.332										Basal	2.4843	18.4728	45.8915								Basal	5.8215	24.4203	142.163
		cell 4	Apical	3.0415	140.828	428.328		36.4466					cell 4	Apical	5.0034	183.056	915.897		28.7747							cell 4	Apical	5.6677	145.418	824.182		11.9745					cell 4	Apical	4.1855	122.667	513.424		5.35305
			Basal	4.0522	2.9002	11.7522								Basal	2.5397	12.5328	31.8299										Basal	7.1172	9.6706	68.8279								Basal	4.9546	19.3584	95.9125
		cell 5	Apical	3.2888	65.1439	214.246		20.3052					cell 5	Apical	3.2341	131.525	425.367		12.5279							cell 5	Apical	4.5211	141.517	639.81		50.4673					cell 5	Apical	4.6423	85.0261	394.715		7.32325
			Basal	3.1057	3.3974	10.5513								Basal	2.8084	12.0898	33.9535										Basal	2.7499	4.6102	12.6777								Basal	7.2804	7.4033	53.8989
		cell 6	Apical	3.0558	194.523	594.416		10.4622					cell 6	Apical	3.3768	152.393	514.6		7.79813							cell 6	Apical	3.7707	163.318	615.82		29.4459					cell 6	Apical	3.0622	171.145	524.084		3.74794
			Basal	2.3519	24.1577	56.8158								Basal	3.1794	20.7554	65.9902										Basal	4.9359	4.237	20.9136								Basal	6.1478	22.7453	139.832
		cell 7	Apical	3.3269	153.112	509.38		9.96479					cell 7	Apical	3.3768	160.066	540.511		2.82237							cell 7	Apical	5.4719	105.426	576.883		10.3504					cell 7	Apical	3.1275	117.183	366.488		7.64585
			Basal	4.1235	12.3968	51.118								Basal	4.3399	44.1277	191.51										Basal	7.6952	72.429	55.7353								Basal	4.0317	11.889	47.933
		cell 8	Apical	3.2698	63.1927	206.627		85.5208					cell 8	Apical	4.5278	126.982	574.942		17.084							cell 8	Apical	5.4906	243.531	1337.13		57.7922					cell 8	Apical	6.4507	212.171	1368.65		9.72557
			Basal	2.963	0.8154	2.4161								Basal	3.5361	9.5171	33.6538										Basal	4.7728	4.8477	23.1368								Basal	4.0503	34.7445	140.727
		cell 9	Apical	4.1378	195.494	808.907		48.9227					cell 9	Apical	4.6229	165.684	765.936		28.5287							cell 9	Apical	3.9105	234.466	916.883		42.0786					cell 9	Apical	3.3512	116.987	392.049		12.9227
			Basal	3.9879	4.1461	16.5344								Basal	3.548	7.567	26.8479										Basal	5.5605	3.9187	21.7898								Basal	3.7054	8.1874	30.338
		cell 10	Apical	4.5872	116.443	534.15		83.5014					cell 10	Apical	4.2804	90.4483	387.159		6.36661							cell 10	Apical	6.1571	45.8766	282.466		15.3464					cell 10	Apical	4.9406	200.718	991.663		8.95157
			Basal	3.3173	1.9283	6.3969								Basal	3.5575	17.0936	60.8109										Basal	5.938	3.0997	18.406								Basal	4.3859	25.2582	110.781
		cell 11	Apical	3.7501	157.942	592.307		52.075					cell 11	Apical	3.5528	59.925	212.9		4.48829							cell 11	Apical	4.2135	203.294	856.576		11.3185					cell 11	Apical	4.2834	208.69	893.9		7.96421
			Basal	2.145	5.3027	11.3741								Basal	2.4446	19.4037	47.4345										Basal	3.258	23.2289	75.6794								Basal	4.2414	26.4626	112.24
		cell 12	Apical	2.8941	142.463	412.297		9.19773					cell 12	Apical	2.6681	121.012	322.876		24.0864							cell 12	Apical	3.794	202.98	770.106		11.0563					cell 12	Apical	3.6029	180.507	650.348		1.7621
			Basal	3.0248	1.4819	44.826								Basal	2.5944	5.1668	13.4049										Basal	4.2228	16.4945	69.6529								Basal	5.6164	65.7137	369.075
		cell 13	Apical	3.6312	72.3274	262.639		27.4669					cell 13	Apical	2.4042	98.3462	236.442		9.32196							cell 13	Apical	4.5584	183.943	838.482		9.42456					cell 13	Apical	5.1503	191.107	984.261		3.82962
			Basal	4.2043	2.2743	9.562								Basal	2.126	11.9306	25.364										Basal	4.6936	18.9553	88.9677								Basal	3.7427	68.67	257.013
		cell 14	Apical	4.1211	107.521	443.107		20.1377					cell 14	Apical	4.0498	232.499	941.567		18.743							cell 14	Apical	4.88	124.404	607.09		28.0472					cell 14	Apical	4.4978	176.702	794.767		1.93104
			Basal	4.3399	5.0701	22.0039								Basal	3.3292	15.0893	50.2358										Basal	6.0452	3.5806	21.6453								Basal	8.3943	49.03	411.574
													cell 15	Apical	3.4339	115.696	397.285		5.74917							cell 15	Apical	5.5232	58.1646	321.254		20.7543					cell 15	Apical	5.0711	160.45	813.658		9.46435
														Basal	5.3791	12.8466	69.103										Basal	7.0194	2.2052	15.4789								Basal	5.7935	14.8391	85.9708
													cell 16	Apical	3.3078	44.0108	145.58		9.38653							cell 16	Apical	5.4952	76.6081	420.979		10.2324					cell 16	Apical	3.0902	130.327	402.736		4.10523
														Basal	4.2139	3.6806	15.5095										Basal	5.3507	7.689	41.142								Basal	2.7593	35.5541	98.1032
													cell 17	Apical	3.032	49.2235	149.245		2.38314							cell 17	Apical	4.9919	192.938	963.12		4.83034					cell 17	Apical	4.083	142.866	583.319		1.51021
														Basal	2.573	24.3392	62.6253										Basal	6.4134	31.0894	199.39								Basal	6.9681	55.4314	386.251
													cell 18	Apical	3.3792	103.272	348.973		5.83657							cell 18	Apical	6.6931	126.145	844.299		11.3898					cell 18	Apical	4.6936	127.21	597.069		11.2094
														Basal	3.5052	17.0577	59.7907										Basal	7.4295	9.9774	74.1274								Basal	3.5283	15.0964	53.2651
																										cell 19	Apical	5.6537	151.091	854.222		4.13895					cell 19	Apical	4.1342	198.639	821.222		7.216
																											Basal	4.9546	4.1656	206.386								Basal	4.2741	26.627	113.806
																										cell 20	Apical	4.894	131.169	641.935		9.42109					cell 20	Apical	5.1457	198.67	1022.29		1.93802
																											Basal	6.199	10.9917	68.1381								Basal	5.7096	92.3861	527.491
																																					cell 21	Apical	7.2617	152.551	1107.78		5.40058
																																						Basal	5.3601	38.2687	205.123
						btl>GFP-kkv		btl>GFP-kkvDCC																						btl>GFP-kkv		btl>GFP-kkvDCC
				Mean		32.6		10.88																				Mean		18.93		6.512
				Std deviation		25.76		8.804																				Std deviation		15.21		3.311
				Std error of mean		6.885		2.075																				Std error of mean		3.401		0.7224
				Unpaired t-test with Welch's correction, two-tailed																								Unpaired t-test with Welch's correction, two-tailed
				P value				0.0084																				P value				0.0018
				P value summary		**		**																				P value summary		**		**
				Significantly different (P<0,5)				Yes																				Significantly different (P<0,5)				Yes
				One or two-tailed P value				Two-tailed																				One or two-tailed P value				Two-tailed
				Welch-corrected t, df				t=3,021, df=15,37																				Welch-corrected t, df				t=3,573, df=20,71

## Sheet: Figure 5I
	Figure 5I
	Number of GFP-Kkv vesicles per salivary gland
		fkh>GFP-kkv							fkh>reb; GFP-kkv							fkh>GFP-kkvDCC
			number of particles	average size						number of particles	average size						number of particles	average size
		embryo 1	338	0.1408					embryo 1	85	0.1316					embryo 1	101	0.0996
		embryo 2	410	0.1410					embryo 2	50	0.1175					embryo 2	125	0.0727
		embryo 3	283	0.1385					embryo 3	103	0.0592					embryo 3	126	0.1045
		embryo 4	273	0.1280					embryo 4	91	0.0766					embryo 4	65	0.0881
		embryo 5	561	0.1535					embryo 5	71	0.1615					embryo 5	124	0.0818
		embryo 6	515	0.1503					embryo 6	46	0.0936					embryo 6	101	0.0853
																embryo 7	126	0.1276
																embryo 8	188	0.1683
																embryo 9	130	0.0950
																embryo 10	229	0.1110
																embryo 11	64	0.1086
				fkh>GFP-kkv		fkh>reb; GFP-kkv		fkh>GFP-kkvDCC
		Mean		396.7		74.33		125.4
		Std deviation		120.7		22.89		48.25
		Std error of mean		49.28		9.344		14.55
		Unpaired t-test with Welch's correction, two-tailed, fkh>GFP-kkv versus fkh>reb;GFP-kkv
		P value				0.001
		P value summary		**		**
		Significantly different (P<0,5)				Yes
		One or two-tailed P value				Two-tailed
		Welch-corrected t, df				t=6,427, df=5,359
		Unpaired t-test with Welch's correction, two-tailed, fkh>GFP-kkv versus fkh>GFP-kkvDCC
		P value				0.002
		P value summary		**		**
		Significantly different (P<0,5)				Yes
		One or two-tailed P value				Two-tailed
		Welch-corrected t, df				t=5,281, df=5,887

## Sheet: Figure 6M F Function
distance,cumulated_frequency,X1,Y1,X2,Y2,X3,Y3
0.00000,0.000000,0.00000,0.000000,0.00020,5.000E-7,0.001349,0.000100									*Raw values for the charts presented were acquired from the Fiji software
0.00114,0.000000,0.00114,0.000100,0.00027,0.000002,0.001995,0.000200
0.00227,0.000000,0.00227,0.000300,0.00027,0.000002,0.003750,0.000300
0.00341,0.000000,0.00341,0.000400,0.00042,0.000002,0.003785,0.000400
0.00455,0.000000,0.00455,0.000600,0.00044,0.000004,0.004110,0.000500
0.00569,0.000100,0.00569,0.000800,0.00044,0.000004,0.005138,0.000600
0.00682,0.000200,0.00682,0.001100,0.00044,0.000004,0.005705,0.000700
0.00796,0.000300,0.00796,0.001500,0.00047,0.000004,0.006002,0.000800
0.00910,0.000500,0.00910,0.001700,0.00051,0.000005,0.006164,0.000900
0.01023,0.000700,0.01023,0.002000,0.00053,0.000005,0.006332,0.001000
0.01137,0.001100,0.01137,0.002600,0.00057,0.000006,0.006946,0.001100
0.01251,0.001300,0.01251,0.003000,0.00057,0.000006,0.007678,0.001200
0.01365,0.001700,0.01365,0.003500,0.00067,0.000006,0.007823,0.001300
0.01478,0.002000,0.01478,0.004000,0.00072,0.000007,0.008040,0.001400
0.01592,0.002500,0.01592,0.004500,0.00082,0.000007,0.009680,0.001500
0.01706,0.002900,0.01706,0.005200,0.00083,0.000008,0.009895,0.001600
0.01819,0.003500,0.01819,0.005900,0.00086,0.000009,0.010753,0.001700
0.01933,0.004000,0.01933,0.006600,0.00087,0.000009,0.011523,0.001800
0.02047,0.004400,0.02047,0.007200,0.00090,0.000009,0.011598,0.001900
0.02161,0.005000,0.02161,0.008100,0.00092,0.000010,0.012101,0.002000
0.02274,0.005500,0.02274,0.008800,0.00096,0.000010,0.012241,0.002100
0.02388,0.006100,0.02388,0.009600,0.00104,0.000011,0.012721,0.002200
0.02502,0.006800,0.02502,0.010300,0.00106,0.000012,0.012741,0.002300
0.02615,0.007400,0.02615,0.011100,0.00106,0.000012,0.013030,0.002400
0.02729,0.008200,0.02729,0.012100,0.00107,0.000012,0.013096,0.002500
0.02843,0.009200,0.02843,0.012900,0.00109,0.000014,0.014238,0.002600
0.02957,0.010100,0.02957,0.014000,0.00109,0.000014,0.014555,0.002700
0.03070,0.011200,0.03070,0.015200,0.00110,0.000014,0.014668,0.002800
0.03184,0.012000,0.03184,0.016400,0.00110,0.000015,0.014681,0.002900
0.03298,0.012900,0.03298,0.017400,0.00110,0.000015,0.014892,0.003000
0.03411,0.013700,0.03411,0.018500,0.00112,0.000015,0.015299,0.003100
0.03525,0.014800,0.03525,0.019900,0.00115,0.000016,0.015322,0.003200
0.03639,0.016000,0.03639,0.021100,0.00118,0.000017,0.015779,0.003300
0.03753,0.016800,0.03753,0.022200,0.00119,0.000017,0.015970,0.003400
0.03866,0.018100,0.03866,0.023600,0.00119,0.000018,0.016113,0.003500
0.03980,0.019200,0.03980,0.024800,0.00121,0.000018,0.016705,0.003600
0.04094,0.020500,0.04094,0.026100,0.00121,0.000019,0.016837,0.003700
0.04207,0.021900,0.04207,0.027700,0.00122,0.000019,0.017098,0.003800
0.04321,0.023300,0.04321,0.029100,0.00123,0.000019,0.017235,0.003900
0.04435,0.024400,0.04435,0.030500,0.00124,0.000020,0.017339,0.004000
0.04549,0.026000,0.04549,0.031700,0.00124,0.000020,0.017351,0.004100
0.04662,0.027300,0.04662,0.033400,0.00125,0.000022,0.017375,0.004200
0.04776,0.028600,0.04776,0.035000,0.00125,0.000022,0.017433,0.004300
0.04890,0.029800,0.04890,0.036500,0.00125,0.000022,0.017676,0.004400
0.05003,0.031200,0.05003,0.038000,0.00127,0.000023,0.018169,0.004500
0.05117,0.032900,0.05117,0.039700,0.00129,0.000023,0.018263,0.004600
0.05231,0.034600,0.05231,0.041400,0.00130,0.000024,0.018296,0.004700
0.05345,0.036200,0.05345,0.043100,0.00134,0.000024,0.018406,0.004800
0.05458,0.037700,0.05458,0.044800,0.00137,0.000025,0.018625,0.004900
0.05572,0.039600,0.05572,0.046900,0.00137,0.000025,0.018761,0.005000
0.05686,0.041300,0.05686,0.048400,0.00139,0.000026,0.019146,0.005100
0.05799,0.043100,0.05799,0.050100,0.00139,0.000026,0.019218,0.005200
0.05913,0.044800,0.05913,0.052200,0.00141,0.000026,0.019228,0.005300
0.06027,0.046500,0.06027,0.054100,0.00143,0.000027,0.019580,0.005400
0.06141,0.048400,0.06141,0.055800,0.00143,0.000028,0.019734,0.005500
0.06254,0.050300,0.06254,0.058000,0.00146,0.000028,0.020044,0.005600
0.06368,0.052300,0.06368,0.060600,0.00146,0.000029,0.020225,0.005700
0.06482,0.054300,0.06482,0.062200,0.00147,0.000029,0.020346,0.005800
0.06595,0.056000,0.06595,0.064500,0.00149,0.000030,0.021125,0.005900
0.06709,0.058200,0.06709,0.066300,0.00149,0.000030,0.021169,0.006000
0.06823,0.060300,0.06823,0.068800,0.00151,0.000030,0.021267,0.006100
0.06937,0.062600,0.06937,0.071100,0.00152,0.000031,0.021496,0.006200
0.07050,0.064800,0.07050,0.073500,0.00155,0.000031,0.021701,0.006300
0.07164,0.066600,0.07164,0.076000,0.00157,0.000032,0.021759,0.006400
0.07278,0.068700,0.07278,0.078300,0.00157,0.000033,0.021805,0.006500
0.07391,0.070800,0.07391,0.080900,0.00164,0.000033,0.022105,0.006600
0.07505,0.073000,0.07505,0.083300,0.00164,0.000034,0.022168,0.006700
0.07619,0.075600,0.07619,0.085800,0.00165,0.000034,0.022259,0.006800
0.07733,0.078000,0.07733,0.087900,0.00167,0.000035,0.022263,0.006900
0.07846,0.080400,0.07846,0.090600,0.00167,0.000035,0.022339,0.007000
0.07960,0.082300,0.07960,0.093100,0.00168,0.000036,0.022455,0.007100
0.08074,0.084800,0.08074,0.095500,0.00169,0.000036,0.022741,0.007200
0.08187,0.087000,0.08187,0.098100,0.00173,0.000037,0.022758,0.007300
0.08301,0.089600,0.08301,0.100900,0.00173,0.000037,0.022781,0.007400
0.08415,0.091700,0.08415,0.103500,0.00173,0.000038,0.022912,0.007500
0.08529,0.094400,0.08529,0.105800,0.00173,0.000038,0.023042,0.007600
0.08642,0.096800,0.08642,0.108100,0.00174,0.000038,0.023080,0.007700
0.08756,0.099300,0.08756,0.110800,0.00175,0.000039,0.023227,0.007800
0.08870,0.102200,0.08870,0.113500,0.00175,0.000039,0.023382,0.007900
0.08983,0.104500,0.08983,0.116700,0.00176,0.000040,0.023779,0.008000
0.09097,0.106900,0.09097,0.119700,0.00178,0.000040,0.023921,0.008100
0.09211,0.109800,0.09211,0.122400,0.00178,0.000041,0.024049,0.008200
0.09325,0.112600,0.09325,0.125600,0.00179,0.000042,0.024068,0.008300
0.09438,0.115600,0.09438,0.127800,0.00179,0.000042,0.024595,0.008400
0.09552,0.118200,0.09552,0.131200,0.00179,0.000042,0.024603,0.008500
0.09666,0.121300,0.09666,0.134000,0.00181,0.000043,0.024609,0.008600
0.09780,0.124400,0.09780,0.136900,0.00181,0.000044,0.024990,0.008700
0.09893,0.127400,0.09893,0.140200,0.00181,0.000044,0.025053,0.008800
0.10007,0.130300,0.10007,0.143600,0.00182,0.000045,0.025199,0.008900
0.10121,0.132800,0.10121,0.146400,0.00182,0.000045,0.025224,0.009000
0.10234,0.135800,0.10234,0.149700,0.00183,0.000046,0.025246,0.009100
0.10348,0.138300,0.10348,0.152800,0.00186,0.000047,0.025259,0.009200
0.10462,0.141500,0.10462,0.156300,0.00186,0.000047,0.025260,0.009300
0.10576,0.144700,0.10576,0.159100,0.00186,0.000047,0.025288,0.009400
0.10689,0.147500,0.10689,0.162000,0.00188,0.000048,0.025362,0.009500
0.10803,0.150100,0.10803,0.164700,0.00190,0.000048,0.025641,0.009600
0.10917,0.153200,0.10917,0.168200,0.00190,0.000048,0.025737,0.009700
0.11030,0.156000,0.11030,0.171800,0.00191,0.000049,0.025986,0.009800
0.11144,0.158900,0.11144,0.175200,0.00196,0.000049,0.026076,0.009900
0.11258,0.161700,0.11258,0.178500,0.00196,0.000050,0.026095,0.010000
0.11372,0.165000,0.11372,0.181600,0.00196,0.000050,0.026266,0.010100
0.11485,0.169200,0.11485,0.184800,0.00197,0.000051,0.026605,0.010200
0.11599,0.171900,0.11599,0.187900,0.00197,0.000051,0.026729,0.010300
0.11713,0.174400,0.11713,0.191600,0.00197,0.000052,0.026970,0.010400
0.11826,0.178300,0.11826,0.195400,0.00197,0.000053,0.027290,0.010500
0.11940,0.182000,0.11940,0.198900,0.00197,0.000053,0.027346,0.010600
0.12054,0.185100,0.12054,0.202400,0.00197,0.000053,0.027402,0.010700
0.12168,0.188700,0.12168,0.206100,0.00198,0.000054,0.027424,0.010800
0.12281,0.191700,0.12281,0.210500,0.00199,0.000055,0.027692,0.010900
0.12395,0.195100,0.12395,0.214000,0.00199,0.000055,0.028031,0.011000
0.12509,0.198100,0.12509,0.217500,0.00199,0.000056,0.028032,0.011100
0.12622,0.201300,0.12622,0.220900,0.00199,0.000056,0.028222,0.011200
0.12736,0.205000,0.12736,0.224400,0.00205,0.000057,0.028289,0.011300
0.12850,0.208300,0.12850,0.228700,0.00205,0.000058,0.028374,0.011400
0.12964,0.210900,0.12964,0.232500,0.00205,0.000058,0.028477,0.011500
0.13077,0.214700,0.13077,0.236400,0.00206,0.000058,0.028626,0.011600
0.13191,0.218200,0.13191,0.239400,0.00207,0.000059,0.028689,0.011700
0.13305,0.222300,0.13305,0.243100,0.00207,0.000059,0.028859,0.011800
0.13418,0.224600,0.13418,0.246900,0.00207,0.000059,0.029088,0.011900
0.13532,0.227300,0.13532,0.249400,0.00209,0.000060,0.029106,0.012000
0.13646,0.231200,0.13646,0.253300,0.00209,0.000060,0.029117,0.012100
0.13760,0.234500,0.13760,0.257100,0.00211,0.000061,0.029245,0.012200
0.13873,0.238200,0.13873,0.260800,0.00212,0.000062,0.029292,0.012300
0.13987,0.241600,0.13987,0.264100,0.00215,0.000062,0.029293,0.012400
0.14101,0.244900,0.14101,0.267800,0.00215,0.000063,0.029518,0.012500
0.14214,0.248800,0.14214,0.271600,0.00215,0.000063,0.029585,0.012600
0.14328,0.252100,0.14328,0.275600,0.00218,0.000064,0.029824,0.012700
0.14442,0.256100,0.14442,0.278700,0.00218,0.000064,0.029885,0.012800
0.14556,0.259800,0.14556,0.282500,0.00219,0.000064,0.030068,0.012900
0.14669,0.262800,0.14669,0.286200,0.00221,0.000065,0.030165,0.013000
0.14783,0.265600,0.14783,0.290700,0.00222,0.000065,0.030577,0.013100
0.14897,0.269900,0.14897,0.293700,0.00222,0.000066,0.030610,0.013200
0.15010,0.273200,0.15010,0.298500,0.00223,0.000066,0.030816,0.013300
0.15124,0.276200,0.15124,0.302500,0.00223,0.000067,0.031212,0.013400
0.15238,0.280600,0.15238,0.306500,0.00224,0.000068,0.031220,0.013500
0.15352,0.284700,0.15352,0.310300,0.00224,0.000068,0.031306,0.013600
0.15465,0.289100,0.15465,0.314100,0.00224,0.000068,0.031387,0.013700
0.15579,0.293000,0.15579,0.318100,0.00225,0.000069,0.031439,0.013800
0.15693,0.297100,0.15693,0.322100,0.00226,0.000070,0.031447,0.013900
0.15806,0.300100,0.15806,0.325800,0.00226,0.000070,0.031554,0.014000
0.15920,0.303600,0.15920,0.329700,0.00227,0.000070,0.031563,0.014100
0.16034,0.307600,0.16034,0.334000,0.00230,0.000071,0.031766,0.014200
0.16148,0.311000,0.16148,0.338400,0.00230,0.000071,0.031881,0.014300
0.16261,0.314900,0.16261,0.341400,0.00232,0.000072,0.031914,0.014400
0.16375,0.318500,0.16375,0.344900,0.00232,0.000072,0.032129,0.014500
0.16489,0.321300,0.16489,0.348600,0.00233,0.000073,0.032344,0.014600
0.16602,0.324600,0.16602,0.352100,0.00234,0.000073,0.032414,0.014700
0.16716,0.327800,0.16716,0.356000,0.00235,0.000074,0.032437,0.014800
0.16830,0.330200,0.16830,0.360500,0.00235,0.000074,0.032654,0.014900
0.16944,0.333800,0.16944,0.363800,0.00236,0.000076,0.032828,0.015000
0.17057,0.337100,0.17057,0.367700,0.00236,0.000076,0.033016,0.015100
0.17171,0.341700,0.17171,0.371600,0.00236,0.000076,0.033250,0.015200
0.17285,0.345300,0.17285,0.375500,0.00238,0.000077,0.033265,0.015300
0.17398,0.349200,0.17398,0.379500,0.00238,0.000077,0.033265,0.015400
0.17512,0.352800,0.17512,0.383600,0.00238,0.000078,0.033368,0.015500
0.17626,0.356300,0.17626,0.388000,0.00240,0.000078,0.033489,0.015600
0.17740,0.360200,0.17740,0.392100,0.00240,0.000079,0.033496,0.015700
0.17853,0.363800,0.17853,0.395100,0.00243,0.000080,0.033554,0.015800
0.17967,0.367000,0.17967,0.399600,0.00243,0.000080,0.033614,0.015900
0.18081,0.370800,0.18081,0.403600,0.00246,0.000080,0.033720,0.016000
0.18194,0.374400,0.18194,0.407500,0.00247,0.000081,0.033764,0.016100
0.18308,0.378800,0.18308,0.412200,0.00248,0.000082,0.033835,0.016200
0.18422,0.382500,0.18422,0.415100,0.00248,0.000082,0.033851,0.016300
0.18536,0.385900,0.18536,0.419500,0.00251,0.000082,0.034317,0.016400
0.18649,0.389400,0.18649,0.424300,0.00253,0.000083,0.034363,0.016500
0.18763,0.392300,0.18763,0.428500,0.00254,0.000084,0.034377,0.016600
0.18877,0.395100,0.18877,0.432500,0.00254,0.000084,0.034501,0.016700
0.18990,0.398800,0.18990,0.436800,0.00254,0.000085,0.034572,0.016800
0.19104,0.402600,0.19104,0.440300,0.00254,0.000085,0.034745,0.016900
0.19218,0.406700,0.19218,0.444300,0.00256,0.000085,0.034801,0.017000
0.19332,0.410500,0.19332,0.448500,0.00257,0.000086,0.034876,0.017100
0.19445,0.413200,0.19445,0.453100,0.00257,0.000086,0.034959,0.017200
0.19559,0.416900,0.19559,0.456500,0.00257,0.000086,0.034985,0.017300
0.19673,0.419900,0.19673,0.460000,0.00257,0.000087,0.035301,0.017400
0.19786,0.423500,0.19786,0.464000,0.00257,0.000087,0.035307,0.017500
0.19900,0.427800,0.19900,0.467400,0.00259,0.000088,0.035555,0.017600
0.20014,0.431800,0.20014,0.471200,0.00259,0.000088,0.035575,0.017700
0.20128,0.435400,0.20128,0.475300,0.00259,0.000089,0.035708,0.017800
0.20241,0.438600,0.20241,0.479600,0.00260,0.000089,0.035846,0.017900
0.20355,0.442500,0.20355,0.483700,0.00260,0.000090,0.035899,0.018000
0.20469,0.445900,0.20469,0.487000,0.00264,0.000090,0.035938,0.018100
0.20582,0.450000,0.20582,0.491400,0.00265,0.000091,0.035996,0.018200
0.20696,0.453900,0.20696,0.495200,0.00268,0.000092,0.036010,0.018300
0.20810,0.458400,0.20810,0.499500,0.00268,0.000092,0.036149,0.018400
0.20924,0.461800,0.20924,0.504300,0.00268,0.000092,0.036296,0.018500
0.21037,0.465200,0.21037,0.508000,0.00270,0.000093,0.036312,0.018600
0.21151,0.468300,0.21151,0.511600,0.00271,0.000093,0.036363,0.018700
0.21265,0.472100,0.21265,0.515300,0.00271,0.000094,0.036386,0.018800
0.21378,0.475600,0.21378,0.518200,0.00271,0.000094,0.036654,0.018900
0.21492,0.479200,0.21492,0.522100,0.00272,0.000095,0.036811,0.019000
0.21606,0.482300,0.21606,0.526600,0.00272,0.000095,0.036870,0.019100
0.21720,0.486300,0.21720,0.530400,0.00273,0.000096,0.036958,0.019200
0.21833,0.490100,0.21833,0.534000,0.00273,0.000096,0.037044,0.019300
0.21947,0.493600,0.21947,0.538300,0.00274,0.000097,0.037128,0.019400
0.22061,0.496800,0.22061,0.542200,0.00275,0.000098,0.037219,0.019500
0.22174,0.500700,0.22174,0.545800,0.00276,0.000098,0.037233,0.019600
0.22288,0.504300,0.22288,0.550800,0.00276,0.000099,0.037354,0.019700
0.22402,0.507400,0.22402,0.554900,0.00277,0.000099,0.037493,0.019800
0.22516,0.510900,0.22516,0.558100,0.00277,0.000100,0.037566,0.019900
0.22629,0.514300,0.22629,0.562800,0.00278,0.000100,0.037578,0.020000
0.22743,0.517500,0.22743,0.566600,0.00278,0.000101,0.037614,0.020100
0.22857,0.521500,0.22857,0.569900,0.00279,0.000101,0.037798,0.020200
0.22970,0.525100,0.22970,0.574900,0.00281,0.000102,0.037834,0.020300
0.23084,0.528100,0.23084,0.578600,0.00282,0.000102,0.037963,0.020400
0.23198,0.531400,0.23198,0.582700,0.00282,0.000103,0.038161,0.020500
0.23312,0.535300,0.23312,0.586900,0.00282,0.000103,0.038173,0.020600
0.23425,0.538500,0.23425,0.590300,0.00283,0.000104,0.038495,0.020700
0.23539,0.541600,0.23539,0.594500,0.00284,0.000104,0.038853,0.020800
0.23653,0.544100,0.23653,0.597300,0.00284,0.000105,0.038910,0.020900
0.23766,0.547500,0.23766,0.601800,0.00286,0.000105,0.039280,0.021000
0.23880,0.551500,0.23880,0.605200,0.00287,0.000106,0.039369,0.021100
0.23994,0.553800,0.23994,0.609900,0.00289,0.000106,0.039373,0.021200
0.24108,0.557500,0.24108,0.612600,0.00289,0.000107,0.039402,0.021300
0.24221,0.560300,0.24221,0.616400,0.00289,0.000107,0.039491,0.021400
0.24335,0.563800,0.24335,0.620000,0.00289,0.000107,0.039570,0.021500
0.24449,0.566700,0.24449,0.623400,0.00291,0.000108,0.039766,0.021600
0.24562,0.570100,0.24562,0.626800,0.00292,0.000108,0.039817,0.021700
0.24676,0.573300,0.24676,0.630700,0.00292,0.000109,0.039959,0.021800
0.24790,0.576200,0.24790,0.633400,0.00293,0.000110,0.039965,0.021900
0.24904,0.579300,0.24904,0.636800,0.00293,0.000110,0.040068,0.022000
0.25017,0.582200,0.25017,0.640300,0.00293,0.000110,0.040072,0.022100
0.25131,0.586000,0.25131,0.644600,0.00294,0.000111,0.040106,0.022200
0.25245,0.589300,0.25245,0.647400,0.00295,0.000112,0.040120,0.022300
0.25358,0.592500,0.25358,0.651100,0.00295,0.000112,0.040218,0.022400
0.25472,0.595200,0.25472,0.654300,0.00296,0.000112,0.040691,0.022500
0.25586,0.598300,0.25586,0.657600,0.00296,0.000113,0.040779,0.022600
0.25700,0.601700,0.25700,0.661500,0.00297,0.000113,0.040780,0.022700
0.25813,0.604600,0.25813,0.665400,0.00300,0.000114,0.040840,0.022800
0.25927,0.607100,0.25927,0.669000,0.00301,0.000114,0.040917,0.022900
0.26041,0.610300,0.26041,0.673700,0.00302,0.000115,0.040936,0.023000
0.26154,0.613100,0.26154,0.676400,0.00304,0.000116,0.041040,0.023100
0.26268,0.616300,0.26268,0.679600,0.00304,0.000116,0.041113,0.023200
0.26382,0.618800,0.26382,0.682900,0.00305,0.000117,0.041154,0.023300
0.26496,0.622100,0.26496,0.686200,0.00305,0.000117,0.041220,0.023400
0.26609,0.624700,0.26609,0.688700,0.00305,0.000117,0.041386,0.023500
0.26723,0.627600,0.26723,0.691700,0.00308,0.000118,0.041401,0.023600
0.26837,0.630200,0.26837,0.694700,0.00309,0.000119,0.041738,0.023700
0.26950,0.633300,0.26950,0.697200,0.00311,0.000119,0.041742,0.023800
0.27064,0.636300,0.27064,0.700300,0.00311,0.000120,0.041743,0.023900
0.27178,0.638500,0.27178,0.703700,0.00311,0.000120,0.041891,0.024000
0.27292,0.641800,0.27292,0.706400,0.00312,0.000121,0.042003,0.024100
0.27405,0.644300,0.27405,0.709600,0.00312,0.000121,0.042040,0.024200
0.27519,0.647500,0.27519,0.713500,0.00312,0.000122,0.042132,0.024300
0.27633,0.650100,0.27633,0.716800,0.00312,0.000122,0.042354,0.024400
0.27746,0.652500,0.27746,0.719900,0.00312,0.000123,0.042429,0.024500
0.27860,0.655300,0.27860,0.722800,0.00313,0.000123,0.042639,0.024600
0.27974,0.658300,0.27974,0.725200,0.00314,0.000123,0.042672,0.024700
0.28088,0.661400,0.28088,0.728300,0.00315,0.000124,0.042845,0.024800
0.28201,0.665000,0.28201,0.731700,0.00317,0.000125,0.043137,0.024900
0.28315,0.667400,0.28315,0.734800,0.00317,0.000125,0.043215,0.025000
0.28429,0.670800,0.28429,0.738000,0.00317,0.000125,0.043292,0.025100
0.28543,0.673300,0.28543,0.740700,0.00317,0.000127,0.043387,0.025200
0.28656,0.676500,0.28656,0.743400,0.00317,0.000127,0.043487,0.025300
0.28770,0.678600,0.28770,0.746300,0.00317,0.000127,0.043515,0.025400
0.28884,0.681200,0.28884,0.748400,0.00317,0.000127,0.043550,0.025500
0.28997,0.683500,0.28997,0.751400,0.00317,0.000129,0.043551,0.025600
0.29111,0.686600,0.29111,0.754600,0.00317,0.000129,0.043618,0.025700
0.29225,0.688300,0.29225,0.756600,0.00318,0.000129,0.043621,0.025800
0.29339,0.690700,0.29339,0.759200,0.00318,0.000130,0.043755,0.025900
0.29452,0.693200,0.29452,0.762100,0.00318,0.000130,0.043958,0.026000
0.29566,0.695900,0.29566,0.765000,0.00318,0.000131,0.043981,0.026100
0.29680,0.698300,0.29680,0.767600,0.00319,0.000131,0.044020,0.026200
0.29793,0.700800,0.29793,0.770400,0.00319,0.000131,0.044043,0.026300
0.29907,0.703600,0.29907,0.772900,0.00320,0.000132,0.044097,0.026400
0.30021,0.706300,0.30021,0.776000,0.00322,0.000133,0.044243,0.026500
0.30135,0.709100,0.30135,0.778900,0.00322,0.000133,0.044305,0.026600
0.30248,0.711000,0.30248,0.780700,0.00324,0.000133,0.044359,0.026700
0.30362,0.714100,0.30362,0.782800,0.00324,0.000134,0.044370,0.026800
0.30476,0.717100,0.30476,0.785700,0.00325,0.000135,0.044478,0.026900
0.30589,0.720000,0.30589,0.787700,0.00325,0.000135,0.044493,0.027000
0.30703,0.722400,0.30703,0.790300,0.00325,0.000137,0.044522,0.027100
0.30817,0.725200,0.30817,0.792700,0.00325,0.000137,0.044665,0.027200
0.30931,0.727500,0.30931,0.795800,0.00325,0.000137,0.044851,0.027300
0.31044,0.730000,0.31044,0.798100,0.00326,0.000137,0.044869,0.027400
0.31158,0.732100,0.31158,0.801100,0.00328,0.000137,0.044891,0.027500
0.31272,0.733900,0.31272,0.803800,0.00329,0.000138,0.045060,0.027600
0.31385,0.736400,0.31385,0.806300,0.00329,0.000139,0.045192,0.027700
0.31499,0.738300,0.31499,0.809100,0.00329,0.000139,0.045284,0.027800
0.31613,0.741200,0.31613,0.811800,0.00329,0.000139,0.045288,0.027900
0.31727,0.743400,0.31727,0.814000,0.00329,0.000140,0.045398,0.028000
0.31840,0.745400,0.31840,0.817200,0.00329,0.000140,0.045436,0.028100
0.31954,0.747000,0.31954,0.820000,0.00331,0.000141,0.045440,0.028200
0.32068,0.749800,0.32068,0.822600,0.00331,0.000142,0.045449,0.028300
0.32181,0.751300,0.32181,0.825200,0.00332,0.000143,0.045467,0.028400
0.32295,0.754000,0.32295,0.828100,0.00332,0.000143,0.045541,0.028500
0.32409,0.756100,0.32409,0.829900,0.00332,0.000143,0.045638,0.028600
0.32523,0.757800,0.32523,0.832300,0.00333,0.000144,0.045829,0.028700
0.32636,0.759500,0.32636,0.833900,0.00333,0.000144,0.045908,0.028800
0.32750,0.761800,0.32750,0.836400,0.00333,0.000144,0.045989,0.028900
0.32864,0.764100,0.32864,0.838400,0.00334,0.000146,0.046161,0.029000
0.32977,0.766200,0.32977,0.840400,0.00334,0.000146,0.046185,0.029100
0.33091,0.769100,0.33091,0.842700,0.00334,0.000146,0.046210,0.029200
0.33205,0.771000,0.33205,0.844700,0.00335,0.000146,0.046514,0.029300
0.33319,0.773000,0.33319,0.846900,0.00336,0.000147,0.046523,0.029400
0.33432,0.775100,0.33432,0.849600,0.00336,0.000148,0.046608,0.029500
0.33546,0.776900,0.33546,0.851400,0.00336,0.000148,0.046641,0.029600
0.33660,0.778800,0.33660,0.853300,0.00337,0.000148,0.046678,0.029700
0.33773,0.780700,0.33773,0.855100,0.00337,0.000149,0.046698,0.029800
0.33887,0.782600,0.33887,0.856400,0.00337,0.000150,0.046721,0.029900
0.34001,0.784100,0.34001,0.858300,0.00338,0.000150,0.047013,0.030000
0.34115,0.786800,0.34115,0.860300,0.00338,0.000151,0.047146,0.030100
0.34228,0.788000,0.34228,0.862500,0.00338,0.000151,0.047206,0.030200
0.34342,0.790000,0.34342,0.864200,0.00338,0.000152,0.047207,0.030300
0.34456,0.791900,0.34456,0.865900,0.00338,0.000152,0.047215,0.030400
0.34569,0.794200,0.34569,0.868500,0.00339,0.000152,0.047440,0.030500
0.34683,0.796600,0.34683,0.870200,0.00339,0.000153,0.047451,0.030600
0.34797,0.798300,0.34797,0.872000,0.00340,0.000154,0.047532,0.030700
0.34911,0.800100,0.34911,0.872800,0.00340,0.000154,0.047532,0.030800
0.35024,0.801700,0.35024,0.873900,0.00342,0.000154,0.047551,0.030900
0.35138,0.803800,0.35138,0.875300,0.00343,0.000155,0.047766,0.031000
0.35252,0.805400,0.35252,0.877400,0.00343,0.000156,0.047801,0.031100
0.35365,0.807200,0.35365,0.878800,0.00344,0.000156,0.047837,0.031200
0.35479,0.808900,0.35479,0.880200,0.00344,0.000156,0.047884,0.031300
0.35593,0.810400,0.35593,0.881900,0.00344,0.000157,0.047890,0.031400
0.35707,0.811700,0.35707,0.883100,0.00344,0.000158,0.047926,0.031500
0.35820,0.813000,0.35820,0.884700,0.00346,0.000158,0.048002,0.031600
0.35934,0.814200,0.35934,0.887300,0.00346,0.000158,0.048105,0.031700
0.36048,0.815700,0.36048,0.888300,0.00348,0.000160,0.048140,0.031800
0.36161,0.817600,0.36161,0.889700,0.00348,0.000160,0.048219,0.031900
0.36275,0.819100,0.36275,0.891200,0.00348,0.000160,0.048233,0.032000
0.36389,0.820400,0.36389,0.892600,0.00348,0.000160,0.048255,0.032100
0.36503,0.821700,0.36503,0.894100,0.00348,0.000161,0.048315,0.032200
0.36616,0.823300,0.36616,0.895100,0.00348,0.000161,0.048347,0.032300
0.36730,0.824700,0.36730,0.896500,0.00349,0.000162,0.048348,0.032400
0.36844,0.826400,0.36844,0.897700,0.00351,0.000163,0.048477,0.032500
0.36957,0.828200,0.36957,0.898800,0.00351,0.000163,0.048483,0.032600
0.37071,0.830100,0.37071,0.899600,0.00351,0.000163,0.048695,0.032700
0.37185,0.831500,0.37185,0.900600,0.00352,0.000164,0.048759,0.032800
0.37299,0.833200,0.37299,0.901900,0.00352,0.000165,0.048796,0.032900
0.37412,0.834600,0.37412,0.903400,0.00353,0.000165,0.048846,0.033000
0.37526,0.835800,0.37526,0.905200,0.00355,0.000166,0.048866,0.033100
0.37640,0.837100,0.37640,0.906800,0.00355,0.000166,0.048869,0.033200
0.37753,0.838500,0.37753,0.908000,0.00356,0.000167,0.048908,0.033300
0.37867,0.839900,0.37867,0.909100,0.00356,0.000168,0.048909,0.033400
0.37981,0.840800,0.37981,0.910500,0.00356,0.000168,0.048914,0.033500
0.38095,0.842100,0.38095,0.911900,0.00356,0.000168,0.049094,0.033600
0.38208,0.843100,0.38208,0.913600,0.00358,0.000169,0.049243,0.033700
0.38322,0.844300,0.38322,0.915600,0.00358,0.000169,0.049309,0.033800
0.38436,0.845900,0.38436,0.916400,0.00360,0.000169,0.049330,0.033900
0.38549,0.847000,0.38549,0.918300,0.00361,0.000170,0.049498,0.034000
0.38663,0.848700,0.38663,0.920100,0.00361,0.000171,0.049560,0.034100
0.38777,0.850300,0.38777,0.921500,0.00361,0.000171,0.049628,0.034200
0.38891,0.851400,0.38891,0.922500,0.00363,0.000171,0.049630,0.034300
0.39004,0.852700,0.39004,0.924400,0.00363,0.000172,0.049649,0.034400
0.39118,0.853600,0.39118,0.925700,0.00365,0.000173,0.049770,0.034500
0.39232,0.854800,0.39232,0.926700,0.00365,0.000175,0.049898,0.034600
0.39345,0.856500,0.39345,0.927800,0.00365,0.000175,0.050023,0.034700
0.39459,0.857600,0.39459,0.929000,0.00365,0.000175,0.050141,0.034800
0.39573,0.858600,0.39573,0.930100,0.00365,0.000175,0.050151,0.034900
0.39687,0.859400,0.39687,0.930800,0.00366,0.000175,0.050258,0.035000
0.39800,0.860300,0.39800,0.931700,0.00366,0.000175,0.050265,0.035100
0.39914,0.861400,0.39914,0.932800,0.00366,0.000176,0.050293,0.035200
0.40028,0.862700,0.40028,0.933700,0.00367,0.000177,0.050343,0.035300
0.40141,0.863300,0.40141,0.935300,0.00368,0.000177,0.050346,0.035400
0.40255,0.864800,0.40255,0.936000,0.00368,0.000177,0.050489,0.035500
0.40369,0.866200,0.40369,0.937700,0.00369,0.000178,0.050531,0.035600
0.40483,0.867700,0.40483,0.938900,0.00369,0.000179,0.050716,0.035700
0.40596,0.869400,0.40596,0.939900,0.00369,0.000179,0.050741,0.035800
0.40710,0.870500,0.40710,0.941200,0.00369,0.000179,0.050827,0.035900
0.40824,0.871300,0.40824,0.942500,0.00371,0.000180,0.050912,0.036000
0.40937,0.872600,0.40937,0.943600,0.00371,0.000181,0.051067,0.036100
0.41051,0.873100,0.41051,0.944900,0.00371,0.000181,0.051088,0.036200
0.41165,0.874500,0.41165,0.945800,0.00372,0.000181,0.051116,0.036300
0.41279,0.875300,0.41279,0.946700,0.00372,0.000182,0.051189,0.036400
0.41392,0.876700,0.41392,0.947800,0.00372,0.000183,0.051192,0.036500
0.41506,0.877700,0.41506,0.949200,0.00373,0.000183,0.051252,0.036600
0.41620,0.878500,0.41620,0.949700,0.00373,0.000184,0.051322,0.036700
0.41733,0.879300,0.41733,0.950700,0.00374,0.000184,0.051573,0.036800
0.41847,0.880100,0.41847,0.951400,0.00375,0.000184,0.051618,0.036900
0.41961,0.881100,0.41961,0.952100,0.00375,0.000185,0.051678,0.037000
0.42075,0.882200,0.42075,0.952800,0.00377,0.000186,0.051807,0.037100
0.42188,0.883200,0.42188,0.953400,0.00377,0.000186,0.051894,0.037200
0.42302,0.884200,0.42302,0.954000,0.00378,0.000186,0.051935,0.037300
0.42416,0.885100,0.42416,0.954900,0.00378,0.000187,0.052009,0.037400
0.42529,0.886000,0.42529,0.955300,0.00380,0.000188,0.052052,0.037500
0.42643,0.886600,0.42643,0.956100,0.00380,0.000188,0.052143,0.037600
0.42757,0.888200,0.42757,0.957400,0.00381,0.000188,0.052148,0.037700
0.42871,0.889600,0.42871,0.958100,0.00382,0.000189,0.052198,0.037800
0.42984,0.890200,0.42984,0.958700,0.00384,0.000190,0.052556,0.037900
0.43098,0.890900,0.43098,0.959900,0.00385,0.000191,0.052604,0.038000
0.43212,0.892500,0.43212,0.960600,0.00385,0.000191,0.052634,0.038100
0.43325,0.893200,0.43325,0.961600,0.00385,0.000191,0.052921,0.038200
0.43439,0.894300,0.43439,0.962700,0.00386,0.000192,0.052976,0.038300
0.43553,0.894900,0.43553,0.963400,0.00386,0.000192,0.053014,0.038400
0.43667,0.895900,0.43667,0.963800,0.00387,0.000192,0.053069,0.038500
0.43780,0.897700,0.43780,0.964400,0.00387,0.000193,0.053281,0.038600
0.43894,0.898400,0.43894,0.965700,0.00387,0.000194,0.053326,0.038700
0.44008,0.899000,0.44008,0.966500,0.00388,0.000195,0.053425,0.038800
0.44121,0.899400,0.44121,0.967100,0.00388,0.000195,0.053464,0.038900
0.44235,0.900400,0.44235,0.967600,0.00388,0.000195,0.053765,0.039000
0.44349,0.901500,0.44349,0.967900,0.00389,0.000196,0.053921,0.039100
0.44463,0.902700,0.44463,0.968500,0.00390,0.000196,0.054013,0.039200
0.44576,0.903400,0.44576,0.969100,0.00390,0.000196,0.054093,0.039300
0.44690,0.905100,0.44690,0.969500,0.00390,0.000197,0.054188,0.039400
0.44804,0.905800,0.44804,0.969900,0.00391,0.000198,0.054189,0.039500
0.44917,0.907200,0.44917,0.970400,0.00394,0.000198,0.054245,0.039600
0.45031,0.908300,0.45031,0.970800,0.00394,0.000198,0.054246,0.039700
0.45145,0.909200,0.45145,0.971100,0.00396,0.000199,0.054302,0.039800
0.45259,0.910600,0.45259,0.971900,0.00396,0.000200,0.054440,0.039900
0.45372,0.911300,0.45372,0.972100,0.00397,0.000200,0.054462,0.040000
0.45486,0.911800,0.45486,0.973000,0.00398,0.000200,0.054476,0.040100
0.45600,0.913200,0.45600,0.973500,0.00398,0.000202,0.054533,0.040200
0.45713,0.913600,0.45713,0.974200,0.00398,0.000202,0.054726,0.040300
0.45827,0.914000,0.45827,0.975000,0.00399,0.000202,0.055002,0.040400
0.45941,0.914400,0.45941,0.975300,0.00399,0.000203,0.055013,0.040500
0.46055,0.915100,0.46055,0.976000,0.00399,0.000203,0.055017,0.040600
0.46168,0.915900,0.46168,0.976500,0.00400,0.000204,0.055028,0.040700
0.46282,0.916100,0.46282,0.976800,0.00400,0.000204,0.055111,0.040800
0.46396,0.916800,0.46396,0.977400,0.00400,0.000205,0.055178,0.040900
0.46509,0.917600,0.46509,0.977500,0.00401,0.000205,0.055196,0.041000
0.46623,0.918400,0.46623,0.978000,0.00401,0.000205,0.055220,0.041100
0.46737,0.919000,0.46737,0.978600,0.00402,0.000206,0.055304,0.041200
0.46851,0.920000,0.46851,0.978900,0.00404,0.000207,0.055364,0.041300
0.46964,0.921300,0.46964,0.979300,0.00404,0.000207,0.055433,0.041400
0.47078,0.922000,0.47078,0.979900,0.00404,0.000208,0.055479,0.041500
0.47192,0.922800,0.47192,0.980200,0.00404,0.000208,0.055487,0.041600
0.47306,0.923600,0.47306,0.980400,0.00404,0.000209,0.055555,0.041700
0.47419,0.924200,0.47419,0.981000,0.00404,0.000209,0.055597,0.041800
0.47533,0.924900,0.47533,0.981300,0.00405,0.000209,0.055760,0.041900
0.47647,0.925100,0.47647,0.981600,0.00406,0.000210,0.055813,0.042000
0.47760,0.925900,0.47760,0.982000,0.00406,0.000211,0.055861,0.042100
0.47874,0.926300,0.47874,0.982400,0.00406,0.000211,0.056054,0.042200
0.47988,0.926800,0.47988,0.982500,0.00407,0.000211,0.056117,0.042300
0.48102,0.927500,0.48102,0.982700,0.00407,0.000213,0.056119,0.042400
0.48215,0.927900,0.48215,0.983000,0.00407,0.000213,0.056122,0.042500
0.48329,0.928400,0.48329,0.983600,0.00408,0.000213,0.056202,0.042600
0.48443,0.929000,0.48443,0.984000,0.00408,0.000214,0.056211,0.042700
0.48556,0.929600,0.48556,0.984200,0.00408,0.000214,0.056343,0.042800
0.48670,0.930100,0.48670,0.984600,0.00409,0.000215,0.056444,0.042900
0.48784,0.931000,0.48784,0.985000,0.00410,0.000215,0.056680,0.043000
0.48898,0.931800,0.48898,0.985300,0.00410,0.000215,0.056798,0.043100
0.49011,0.932300,0.49011,0.985600,0.00411,0.000216,0.056827,0.043200
0.49125,0.932900,0.49125,0.985900,0.00411,0.000217,0.056866,0.043300
0.49239,0.933800,0.49239,0.986200,0.00411,0.000217,0.056957,0.043400
0.49352,0.934800,0.49352,0.986400,0.00413,0.000217,0.057037,0.043500
0.49466,0.935300,0.49466,0.986900,0.00414,0.000218,0.057041,0.043600
0.49580,0.936100,0.49580,0.987400,0.00415,0.000219,0.057044,0.043700
0.49694,0.936600,0.49694,0.987800,0.00415,0.000219,0.057082,0.043800
0.49807,0.937100,0.49807,0.987900,0.00415,0.000220,0.057110,0.043900
0.49921,0.937300,0.49921,0.988300,0.00415,0.000220,0.057306,0.044000
0.50035,0.938300,0.50035,0.988600,0.00416,0.000221,0.057378,0.044100
0.50148,0.938600,0.50148,0.989100,0.00416,0.000221,0.057387,0.044200
0.50262,0.939100,0.50262,0.989300,0.00417,0.000221,0.057388,0.044300
0.50376,0.939400,0.50376,0.989600,0.00417,0.000223,0.057390,0.044400
0.50490,0.939700,0.50490,0.989700,0.00417,0.000223,0.057496,0.044500
0.50603,0.940200,0.50603,0.989700,0.00419,0.000223,0.057508,0.044600
0.50717,0.940600,0.50717,0.989800,0.00419,0.000224,0.057515,0.044700
0.50831,0.941400,0.50831,0.990100,0.00419,0.000224,0.057613,0.044800
0.50944,0.941700,0.50944,0.990200,0.00419,0.000225,0.057656,0.044900
0.51058,0.942200,0.51058,0.990300,0.00419,0.000225,0.057661,0.045000
0.51172,0.942600,0.51172,0.990800,0.00420,0.000225,0.057818,0.045100
0.51286,0.943500,0.51286,0.991000,0.00420,0.000226,0.057832,0.045200
0.51399,0.943600,0.51399,0.991700,0.00420,0.000226,0.057844,0.045300
0.51513,0.943800,0.51513,0.992000,0.00421,0.000228,0.057875,0.045400
0.51627,0.944300,0.51627,0.992300,0.00421,0.000228,0.057917,0.045500
0.51740,0.944800,0.51740,0.992500,0.00421,0.000228,0.057920,0.045600
0.51854,0.945300,0.51854,0.992600,0.00422,0.000228,0.057982,0.045700
0.51968,0.945900,0.51968,0.992600,0.00422,0.000229,0.057985,0.045800
0.52082,0.946700,0.52082,0.993200,0.00422,0.000230,0.058068,0.045900
0.52195,0.947000,0.52195,0.993300,0.00425,0.000230,0.058076,0.046000
0.52309,0.947600,0.52309,0.993900,0.00428,0.000230,0.058136,0.046100
0.52423,0.948000,0.52423,0.994200,0.00428,0.000232,0.058145,0.046200
0.52536,0.948700,0.52536,0.994400,0.00428,0.000232,0.058423,0.046300
0.52650,0.949100,0.52650,0.994400,0.00429,0.000232,0.058529,0.046400
0.52764,0.949600,0.52764,0.994600,0.00429,0.000232,0.058587,0.046500
0.52878,0.949900,0.52878,0.994800,0.00430,0.000233,0.058615,0.046600
0.52991,0.950300,0.52991,0.994900,0.00430,0.000234,0.058626,0.046700
0.53105,0.950700,0.53105,0.995000,0.00431,0.000234,0.058658,0.046800
0.53219,0.951000,0.53219,0.995200,0.00431,0.000234,0.058739,0.046900
0.53332,0.951500,0.53332,0.995300,0.00431,0.000235,0.058757,0.047000
0.53446,0.952200,0.53446,0.995300,0.00431,0.000236,0.058797,0.047100
0.53560,0.952500,0.53560,0.995300,0.00431,0.000236,0.058893,0.047200
0.53674,0.952900,0.53674,0.995500,0.00431,0.000236,0.058895,0.047300
0.53787,0.953300,0.53787,0.996000,0.00432,0.000237,0.058979,0.047400
0.53901,0.953800,0.53901,0.996100,0.00432,0.000238,0.059091,0.047500
0.54015,0.954100,0.54015,0.996100,0.00432,0.000238,0.059164,0.047600
0.54128,0.954200,0.54128,0.996200,0.00432,0.000238,0.059352,0.047700
0.54242,0.954600,0.54242,0.996400,0.00433,0.000239,0.059365,0.047800
0.54356,0.954700,0.54356,0.996400,0.00434,0.000240,0.059386,0.047900
0.54470,0.955300,0.54470,0.996500,0.00435,0.000240,0.059432,0.048000
0.54583,0.955800,0.54583,0.996700,0.00435,0.000240,0.059541,0.048100
0.54697,0.956100,0.54697,0.996700,0.00436,0.000242,0.059597,0.048200
0.54811,0.956500,0.54811,0.996900,0.00436,0.000242,0.059774,0.048300
0.54924,0.957000,0.54924,0.997000,0.00436,0.000242,0.059910,0.048400
0.55038,0.957400,0.55038,0.997100,0.00436,0.000242,0.059934,0.048500
0.55152,0.957700,0.55152,0.997200,0.00436,0.000243,0.060064,0.048600
0.55266,0.958200,0.55266,0.997400,0.00437,0.000244,0.060106,0.048700
0.55379,0.958400,0.55379,0.997800,0.00437,0.000244,0.060165,0.048800
0.55493,0.959200,0.55493,0.997900,0.00437,0.000244,0.060395,0.048900
0.55607,0.959400,0.55607,0.998000,0.00438,0.000246,0.060444,0.049000
0.55720,0.959700,0.55720,0.998100,0.00438,0.000246,0.060520,0.049100
0.55834,0.960100,0.55834,0.998100,0.00438,0.000246,0.060548,0.049200
0.55948,0.960200,0.55948,0.998200,0.00438,0.000247,0.060575,0.049300
0.56062,0.960400,0.56062,0.998200,0.00439,0.000247,0.060586,0.049400
0.56175,0.960800,0.56175,0.998300,0.00439,0.000247,0.060771,0.049500
0.56289,0.960800,0.56289,0.998300,0.00439,0.000248,0.060826,0.049600
0.56403,0.961000,0.56403,0.998300,0.00440,0.000249,0.060853,0.049700
0.56516,0.961400,0.56516,0.998300,0.00440,0.000250,0.060926,0.049800
0.56630,0.961800,0.56630,0.998400,0.00440,0.000250,0.061031,0.049900
0.56744,0.962000,0.56744,0.998500,0.00441,0.000250,0.061086,0.050000
0.56858,0.962200,0.56858,0.998800,0.00441,0.000250,0.061119,0.050100
0.56971,0.962900,0.56971,0.998800,0.00441,0.000251,0.061182,0.050200
0.57085,0.963300,0.57085,0.998800,0.00441,0.000251,0.061228,0.050300
0.57199,0.963800,0.57199,0.998800,0.00441,0.000252,0.061286,0.050400
0.57312,0.964300,0.57312,0.998900,0.00442,0.000253,0.061384,0.050500
0.57426,0.964500,0.57426,0.999000,0.00442,0.000253,0.061384,0.050600
0.57540,0.964700,0.57540,0.999000,0.00442,0.000254,0.061499,0.050700
0.57654,0.965000,0.57654,0.999000,0.00442,0.000254,0.061655,0.050800
0.57767,0.965300,0.57767,0.999100,0.00442,0.000254,0.061660,0.050900
0.57881,0.965800,0.57881,0.999100,0.00442,0.000255,0.061680,0.051000
0.57995,0.966300,0.57995,0.999200,0.00443,0.000255,0.061689,0.051100
0.58108,0.966600,0.58108,0.999200,0.00443,0.000256,0.061722,0.051200
0.58222,0.966600,0.58222,0.999200,0.00443,0.000257,0.061731,0.051300
0.58336,0.966700,0.58336,0.999200,0.00443,0.000257,0.061734,0.051400
0.58450,0.967000,0.58450,0.999300,0.00444,0.000258,0.061761,0.051500
0.58563,0.967500,0.58563,0.999300,0.00444,0.000258,0.061783,0.051600
0.58677,0.968300,0.58677,0.999400,0.00444,0.000258,0.061814,0.051700
0.58791,0.969100,0.58791,0.999400,0.00445,0.000259,0.061832,0.051800
0.58904,0.969400,0.58904,0.999400,0.00446,0.000260,0.061849,0.051900
0.59018,0.969900,0.59018,0.999400,0.00446,0.000260,0.061984,0.052000
0.59132,0.970100,0.59132,0.999500,0.00446,0.000261,0.061987,0.052100
0.59246,0.970300,0.59246,0.999500,0.00446,0.000261,0.062075,0.052200
0.59359,0.970700,0.59359,0.999600,0.00448,0.000262,0.062109,0.052300
0.59473,0.970800,0.59473,0.999600,0.00449,0.000262,0.062112,0.052400
0.59587,0.971000,0.59587,0.999600,0.00449,0.000262,0.062122,0.052500
0.59700,0.971300,0.59700,0.999700,0.00450,0.000263,0.062196,0.052600
0.59814,0.971400,0.59814,0.999800,0.00451,0.000263,0.062204,0.052700
0.59928,0.971800,0.59928,0.999800,0.00451,0.000264,0.062251,0.052800
0.60042,0.972200,0.60042,0.999900,0.00451,0.000265,0.062261,0.052900
0.60155,0.972300,0.60155,0.999900,0.00451,0.000265,0.062594,0.053000
0.60269,0.972300,0.60269,0.999900,0.00452,0.000266,0.062611,0.053100
0.60383,0.972400,0.60383,0.999900,0.00452,0.000266,0.062651,0.053200
0.60496,0.972500,0.60496,0.999900,0.00452,0.000266,0.062694,0.053300
0.60610,0.972800,0.60610,0.999900,0.00453,0.000267,0.062705,0.053400
0.60724,0.972900,0.60724,0.999900,0.00453,0.000267,0.062750,0.053500
0.60838,0.973000,0.60838,0.999900,0.00454,0.000269,0.062948,0.053600
0.60951,0.973100,0.60951,1.000000,0.00454,0.000269,0.062950,0.053700
0.61065,0.973200,0.61065,1.000000,0.00454,0.000269,0.062954,0.053800
0.61179,0.973300,0.61179,1.000000,0.00454,0.000270,0.062975,0.053900
0.61292,0.973500,0.61292,1.000000,0.00454,0.000270,0.063057,0.054000
0.61406,0.973900,0.61406,1.000000,0.00455,0.000271,0.063073,0.054100
0.61520,0.974100,0.61520,1.000000,0.00455,0.000271,0.063089,0.054200
0.61634,0.974300,0.61634,1.000000,0.00455,0.000272,0.063107,0.054300
0.61747,0.974600,0.61747,1.000000,0.00455,0.000272,0.063117,0.054400
0.61861,0.974700,0.61861,1.000000,0.00455,0.000273,0.063195,0.054500
0.61975,0.975300,0.61975,1.000000,0.00455,0.000273,0.063278,0.054600
0.62088,0.975500,0.62088,1.000000,0.00456,0.000273,0.063304,0.054700
0.62202,0.975700,0.62202,1.000000,0.00457,0.000274,0.063580,0.054800
0.62316,0.975700,0.62316,1.000000,0.00457,0.000274,0.063655,0.054900
0.62430,0.975700,0.62430,1.000000,0.00458,0.000275,0.063736,0.055000
0.62543,0.976000,0.62543,1.000000,0.00458,0.000276,0.063737,0.055100
0.62657,0.976000,0.62657,1.000000,0.00459,0.000276,0.063800,0.055200
0.62771,0.976100,0.62771,1.000000,0.00459,0.000277,0.063840,0.055300
0.62884,0.976200,0.62884,1.000000,0.00459,0.000277,0.063868,0.055400
0.62998,0.976300,0.62998,1.000000,0.00460,0.000278,0.063900,0.055500
0.63112,0.976400,0.63112,1.000000,0.00460,0.000278,0.063988,0.055600
0.63226,0.976600,0.63226,1.000000,0.00460,0.000278,0.064013,0.055700
0.63339,0.977000,0.63339,1.000000,0.00460,0.000279,0.064282,0.055800
0.63453,0.977000,0.63453,1.000000,0.00461,0.000280,0.064347,0.055900
0.63567,0.977000,0.63567,1.000000,0.00461,0.000280,0.064425,0.056000
0.63680,0.977200,0.63680,1.000000,0.00461,0.000281,0.064428,0.056100
0.63794,0.977400,0.63794,1.000000,0.00462,0.000281,0.064536,0.056200
0.63908,0.977600,0.63908,1.000000,0.00462,0.000281,0.064683,0.056300
0.64022,0.977700,0.64022,1.000000,0.00462,0.000282,0.064692,0.056400
0.64135,0.977800,0.64135,1.000000,0.00463,0.000282,0.064711,0.056500
0.64249,0.978000,0.64249,1.000000,0.00463,0.000283,0.064794,0.056600
0.64363,0.978000,0.64363,1.000000,0.00464,0.000284,0.064795,0.056700
0.64476,0.978100,0.64476,1.000000,0.00465,0.000284,0.064797,0.056800
0.64590,0.978100,0.64590,1.000000,0.00465,0.000285,0.064843,0.056900
0.64704,0.978200,0.64704,1.000000,0.00466,0.000285,0.064894,0.057000
0.64818,0.978500,0.64818,1.000000,0.00467,0.000286,0.064899,0.057100
0.64931,0.978500,0.64931,1.000000,0.00467,0.000286,0.064915,0.057200
0.65045,0.978600,0.65045,1.000000,0.00467,0.000286,0.064920,0.057300
0.65159,0.978800,0.65159,1.000000,0.00467,0.000287,0.064955,0.057400
0.65272,0.979000,0.65272,1.000000,0.00468,0.000288,0.064981,0.057500
0.65386,0.979300,0.65386,1.000000,0.00468,0.000289,0.065016,0.057600
0.65500,0.979400,0.65500,1.000000,0.00468,0.000289,0.065043,0.057700
0.65614,0.979600,0.65614,1.000000,0.00468,0.000289,0.065046,0.057800
0.65727,0.979700,0.65727,1.000000,0.00468,0.000289,0.065052,0.057900
0.65841,0.979800,0.65841,1.000000,0.00468,0.000290,0.065090,0.058000
0.65955,0.979900,0.65955,1.000000,0.00468,0.000291,0.065131,0.058100
0.66069,0.980100,0.66069,1.000000,0.00469,0.000292,0.065319,0.058200
0.66182,0.980200,0.66182,1.000000,0.00469,0.000292,0.065344,0.058300
0.66296,0.980300,0.66296,1.000000,0.00470,0.000292,0.065351,0.058400
0.66410,0.980400,0.66410,1.000000,0.00470,0.000292,0.065427,0.058500
0.66523,0.980600,0.66523,1.000000,0.00470,0.000293,0.065513,0.058600
0.66637,0.980900,0.66637,1.000000,0.00470,0.000293,0.065515,0.058700
0.66751,0.981100,0.66751,1.000000,0.00471,0.000294,0.065516,0.058800
0.66865,0.981200,0.66865,1.000000,0.00471,0.000295,0.065564,0.058900
0.66978,0.981400,0.66978,1.000000,0.00471,0.000295,0.065597,0.059000
0.67092,0.981800,0.67092,1.000000,0.00472,0.000296,0.065602,0.059100
0.67206,0.981800,0.67206,1.000000,0.00473,0.000297,0.065635,0.059200
0.67319,0.982100,0.67319,1.000000,0.00473,0.000297,0.065651,0.059300
0.67433,0.982300,0.67433,1.000000,0.00473,0.000297,0.065805,0.059400
0.67547,0.982500,0.67547,1.000000,0.00473,0.000297,0.065942,0.059500
0.67661,0.982700,0.67661,1.000000,0.00474,0.000298,0.066035,0.059600
0.67774,0.982800,0.67774,1.000000,0.00474,0.000299,0.066037,0.059700
0.67888,0.982900,0.67888,1.000000,0.00475,0.000300,0.066055,0.059800
0.68002,0.983000,0.68002,1.000000,0.00475,0.000300,0.066060,0.059900
0.68115,0.983400,0.68115,1.000000,0.00475,0.000300,0.066079,0.060000
0.68229,0.983600,0.68229,1.000000,0.00475,0.000300,0.066137,0.060100
0.68343,0.983800,0.68343,1.000000,0.00476,0.000301,0.066186,0.060200
0.68457,0.983800,0.68457,1.000000,0.00477,0.000302,0.066270,0.060300
0.68570,0.984000,0.68570,1.000000,0.00477,0.000302,0.066304,0.060400
0.68684,0.984100,0.68684,1.000000,0.00477,0.000303,0.066312,0.060500
0.68798,0.984300,0.68798,1.000000,0.00477,0.000304,0.066323,0.060600
0.68911,0.984300,0.68911,1.000000,0.00477,0.000304,0.066362,0.060700
0.69025,0.984400,0.69025,1.000000,0.00479,0.000304,0.066706,0.060800
0.69139,0.984600,0.69139,1.000000,0.00479,0.000304,0.066812,0.060900
0.69253,0.985000,0.69253,1.000000,0.00479,0.000305,0.066839,0.061000
0.69366,0.985100,0.69366,1.000000,0.00479,0.000305,0.066850,0.061100
0.69480,0.985100,0.69480,1.000000,0.00480,0.000306,0.066958,0.061200
0.69594,0.985200,0.69594,1.000000,0.00481,0.000307,0.066961,0.061300
0.69707,0.985400,0.69707,1.000000,0.00481,0.000307,0.067005,0.061400
0.69821,0.985400,0.69821,1.000000,0.00481,0.000308,0.067011,0.061500
0.69935,0.985500,0.69935,1.000000,0.00481,0.000308,0.067043,0.061600
0.70049,0.985600,0.70049,1.000000,0.00481,0.000308,0.067044,0.061700
0.70162,0.985700,0.70162,1.000000,0.00482,0.000309,0.067101,0.061800
0.70276,0.986200,0.70276,1.000000,0.00482,0.000309,0.067107,0.061900
0.70390,0.986400,0.70390,1.000000,0.00483,0.000310,0.067142,0.062000
0.70503,0.986400,0.70503,1.000000,0.00483,0.000311,0.067175,0.062100
0.70617,0.986500,0.70617,1.000000,0.00485,0.000311,0.067242,0.062200
0.70731,0.986600,0.70731,1.000000,0.00485,0.000312,0.067303,0.062300
0.70845,0.986700,0.70845,1.000000,0.00486,0.000312,0.067364,0.062400
0.70958,0.986900,0.70958,1.000000,0.00487,0.000312,0.067478,0.062500
0.71072,0.987000,0.71072,1.000000,0.00488,0.000313,0.067493,0.062600
0.71186,0.987100,0.71186,1.000000,0.00489,0.000314,0.067539,0.062700
0.71299,0.987200,0.71299,1.000000,0.00490,0.000314,0.067707,0.062800
0.71413,0.987300,0.71413,1.000000,0.00490,0.000315,0.067759,0.062900
0.71527,0.987400,0.71527,1.000000,0.00490,0.000315,0.067770,0.063000
0.71641,0.987500,0.71641,1.000000,0.00491,0.000315,0.067859,0.063100
0.71754,0.987500,0.71754,1.000000,0.00491,0.000316,0.068009,0.063200
0.71868,0.987600,0.71868,1.000000,0.00491,0.000316,0.068067,0.063300
0.71982,0.987600,0.71982,1.000000,0.00491,0.000317,0.068072,0.063400
0.72095,0.987600,0.72095,1.000000,0.00493,0.000318,0.068154,0.063500
0.72209,0.987800,0.72209,1.000000,0.00493,0.000318,0.068273,0.063600
0.72323,0.987800,0.72323,1.000000,0.00494,0.000319,0.068320,0.063700
0.72437,0.987800,0.72437,1.000000,0.00494,0.000319,0.068328,0.063800
0.72550,0.987800,0.72550,1.000000,0.00494,0.000319,0.068389,0.063900
0.72664,0.988100,0.72664,1.000000,0.00494,0.000320,0.068488,0.064000
0.72778,0.988100,0.72778,1.000000,0.00494,0.000320,0.068579,0.064100
0.72891,0.988100,0.72891,1.000000,0.00496,0.000322,0.068678,0.064200
0.73005,0.988100,0.73005,1.000000,0.00496,0.000322,0.068719,0.064300
0.73119,0.988100,0.73119,1.000000,0.00496,0.000323,0.068726,0.064400
0.73233,0.988100,0.73233,1.000000,0.00496,0.000323,0.068744,0.064500
0.73346,0.988400,0.73346,1.000000,0.00497,0.000323,0.068749,0.064600
0.73460,0.988400,0.73460,1.000000,0.00498,0.000323,0.068818,0.064700
0.73574,0.988400,0.73574,1.000000,0.00498,0.000324,0.068913,0.064800
0.73687,0.988400,0.73687,1.000000,0.00498,0.000325,0.068929,0.064900
0.73801,0.988600,0.73801,1.000000,0.00498,0.000325,0.068935,0.065000
0.73915,0.988700,0.73915,1.000000,0.00498,0.000326,0.068999,0.065100
0.74029,0.988700,0.74029,1.000000,0.00498,0.000326,0.069008,0.065200
0.74142,0.988700,0.74142,1.000000,0.00499,0.000327,0.069070,0.065300
0.74256,0.988700,0.74256,1.000000,0.00499,0.000327,0.069096,0.065400
0.74370,0.988700,0.74370,1.000000,0.00500,0.000327,0.069129,0.065500
0.74483,0.988800,0.74483,1.000000,0.00500,0.000328,0.069160,0.065600
0.74597,0.989000,0.74597,1.000000,0.00501,0.000328,0.069169,0.065700
0.74711,0.989000,0.74711,1.000000,0.00501,0.000330,0.069231,0.065800
0.74825,0.989000,0.74825,1.000000,0.00501,0.000330,0.069253,0.065900
0.74938,0.989200,0.74938,1.000000,0.00501,0.000330,0.069391,0.066000
0.75052,0.989200,0.75052,1.000000,0.00501,0.000331,0.069430,0.066100
0.75166,0.989500,0.75166,1.000000,0.00501,0.000331,0.069446,0.066200
0.75279,0.989700,0.75279,1.000000,0.00501,0.000332,0.069465,0.066300
0.75393,0.989800,0.75393,1.000000,0.00501,0.000332,0.069483,0.066400
0.75507,0.989800,0.75507,1.000000,0.00501,0.000332,0.069531,0.066500
0.75621,0.989900,0.75621,1.000000,0.00502,0.000333,0.069542,0.066600
0.75734,0.989900,0.75734,1.000000,0.00502,0.000334,0.069567,0.066700
0.75848,0.989900,0.75848,1.000000,0.00503,0.000334,0.069587,0.066800
0.75962,0.990000,0.75962,1.000000,0.00503,0.000335,0.069641,0.066900
0.76075,0.990200,0.76075,1.000000,0.00503,0.000335,0.069669,0.067000
0.76189,0.990400,0.76189,1.000000,0.00504,0.000335,0.069734,0.067100
0.76303,0.990400,0.76303,1.000000,0.00505,0.000337,0.069781,0.067200
0.76417,0.990400,0.76417,1.000000,0.00505,0.000337,0.069909,0.067300
0.76530,0.990500,0.76530,1.000000,0.00507,0.000337,0.070052,0.067400
0.76644,0.990600,0.76644,1.000000,0.00507,0.000338,0.070059,0.067500
0.76758,0.990700,0.76758,1.000000,0.00507,0.000338,0.070076,0.067600
0.76871,0.990700,0.76871,1.000000,0.00508,0.000338,0.070076,0.067700
0.76985,0.990800,0.76985,1.000000,0.00508,0.000339,0.070123,0.067800
0.77099,0.990800,0.77099,1.000000,0.00508,0.000339,0.070162,0.067900
0.77213,0.990800,0.77213,1.000000,0.00508,0.000340,0.070264,0.068000
0.77326,0.990900,0.77326,1.000000,0.00509,0.000341,0.070305,0.068100
0.77440,0.991000,0.77440,1.000000,0.00509,0.000342,0.070323,0.068200
0.77554,0.991100,0.77554,1.000000,0.00509,0.000342,0.070333,0.068300
0.77667,0.991100,0.77667,1.000000,0.00509,0.000342,0.070370,0.068400
0.77781,0.991100,0.77781,1.000000,0.00509,0.000343,0.070401,0.068500
0.77895,0.991200,0.77895,1.000000,0.00509,0.000343,0.070437,0.068600
0.78009,0.991300,0.78009,1.000000,0.00510,0.000343,0.070506,0.068700
0.78122,0.991300,0.78122,1.000000,0.00510,0.000344,0.070512,0.068800
0.78236,0.991300,0.78236,1.000000,0.00510,0.000345,0.070516,0.068900
0.78350,0.991300,0.78350,1.000000,0.00511,0.000345,0.070670,0.069000
0.78463,0.991300,0.78463,1.000000,0.00511,0.000346,0.070689,0.069100
0.78577,0.991400,0.78577,1.000000,0.00512,0.000346,0.070756,0.069200
0.78691,0.991500,0.78691,1.000000,0.00513,0.000348,0.070798,0.069300
0.78805,0.991600,0.78805,1.000000,0.00513,0.000348,0.071010,0.069400
0.78918,0.991600,0.78918,1.000000,0.00513,0.000348,0.071172,0.069500
0.79032,0.991600,0.79032,1.000000,0.00513,0.000348,0.071324,0.069600
0.79146,0.991700,0.79146,1.000000,0.00513,0.000349,0.071387,0.069700
0.79259,0.991800,0.79259,1.000000,0.00513,0.000349,0.071521,0.069800
0.79373,0.991800,0.79373,1.000000,0.00513,0.000350,0.071524,0.069900
0.79487,0.991900,0.79487,1.000000,0.00514,0.000350,0.071563,0.070000
0.79601,0.992000,0.79601,1.000000,0.00514,0.000350,0.071594,0.070100
0.79714,0.992200,0.79714,1.000000,0.00514,0.000351,0.071760,0.070200
0.79828,0.992300,0.79828,1.000000,0.00515,0.000351,0.071915,0.070300
0.79942,0.992300,0.79942,1.000000,0.00515,0.000352,0.072006,0.070400
0.80055,0.992300,0.80055,1.000000,0.00515,0.000353,0.072141,0.070500
0.80169,0.992400,0.80169,1.000000,0.00515,0.000353,0.072142,0.070600
0.80283,0.992600,0.80283,1.000000,0.00516,0.000354,0.072203,0.070700
0.80397,0.992600,0.80397,1.000000,0.00517,0.000354,0.072409,0.070800
0.80510,0.992600,0.80510,1.000000,0.00517,0.000355,0.072449,0.070900
0.80624,0.992600,0.80624,1.000000,0.00517,0.000355,0.072460,0.071000
0.80738,0.992700,0.80738,1.000000,0.00518,0.000356,0.072537,0.071100
0.80851,0.992700,0.80851,1.000000,0.00518,0.000356,0.072559,0.071200
0.80965,0.992700,0.80965,1.000000,0.00518,0.000357,0.072624,0.071300
0.81079,0.992800,0.81079,1.000000,0.00518,0.000357,0.072694,0.071400
0.81193,0.992900,0.81193,1.000000,0.00518,0.000357,0.072705,0.071500
0.81306,0.993000,0.81306,1.000000,0.00520,0.000358,0.072729,0.071600
0.81420,0.993100,0.81420,1.000000,0.00520,0.000358,0.072764,0.071700
0.81534,0.993100,0.81534,1.000000,0.00521,0.000359,0.072771,0.071800
0.81647,0.993200,0.81647,1.000000,0.00521,0.000360,0.072797,0.071900
0.81761,0.993200,0.81761,1.000000,0.00521,0.000360,0.072829,0.072000
0.81875,0.993200,0.81875,1.000000,0.00522,0.000361,0.072829,0.072100
0.81989,0.993300,0.81989,1.000000,0.00522,0.000361,0.072834,0.072200
0.82102,0.993400,0.82102,1.000000,0.00522,0.000361,0.072914,0.072300
0.82216,0.993400,0.82216,1.000000,0.00523,0.000362,0.072921,0.072400
0.82330,0.993500,0.82330,1.000000,0.00523,0.000362,0.072950,0.072500
0.82443,0.993600,0.82443,1.000000,0.00524,0.000363,0.073001,0.072600
0.82557,0.993600,0.82557,1.000000,0.00524,0.000364,0.073038,0.072700
0.82671,0.993800,0.82671,1.000000,0.00524,0.000364,0.073088,0.072800
0.82785,0.993900,0.82785,1.000000,0.00524,0.000365,0.073089,0.072900
0.82898,0.994000,0.82898,1.000000,0.00524,0.000365,0.073098,0.073000
0.83012,0.994000,0.83012,1.000000,0.00525,0.000365,0.073183,0.073100
0.83126,0.994100,0.83126,1.000000,0.00526,0.000366,0.073187,0.073200
0.83239,0.994100,0.83239,1.000000,0.00526,0.000366,0.073265,0.073300
0.83353,0.994200,0.83353,1.000000,0.00526,0.000367,0.073279,0.073400
0.83467,0.994200,0.83467,1.000000,0.00527,0.000368,0.073340,0.073500
0.83581,0.994200,0.83581,1.000000,0.00527,0.000369,0.073404,0.073600
0.83694,0.994400,0.83694,1.000000,0.00527,0.000369,0.073418,0.073700
0.83808,0.994500,0.83808,1.000000,0.00528,0.000369,0.073424,0.073800
0.83922,0.994600,0.83922,1.000000,0.00528,0.000369,0.073436,0.073900
0.84035,0.994800,0.84035,1.000000,0.00528,0.000370,0.073454,0.074000
0.84149,0.994800,0.84149,1.000000,0.00528,0.000370,0.073478,0.074100
0.84263,0.994800,0.84263,1.000000,0.00529,0.000371,0.073535,0.074200
0.84377,0.994900,0.84377,1.000000,0.00529,0.000372,0.073537,0.074300
0.84490,0.994900,0.84490,1.000000,0.00529,0.000372,0.073551,0.074400
0.84604,0.994900,0.84604,1.000000,0.00529,0.000373,0.073667,0.074500
0.84718,0.994900,0.84718,1.000000,0.00529,0.000373,0.073740,0.074600
0.84832,0.995100,0.84832,1.000000,0.00530,0.000373,0.073756,0.074700
0.84945,0.995100,0.84945,1.000000,0.00531,0.000374,0.073761,0.074800
0.85059,0.995300,0.85059,1.000000,0.00531,0.000374,0.073834,0.074900
0.85173,0.995300,0.85173,1.000000,0.00531,0.000375,0.073878,0.075000
0.85286,0.995500,0.85286,1.000000,0.00531,0.000376,0.073885,0.075100
0.85400,0.995500,0.85400,1.000000,0.00531,0.000376,0.073959,0.075200
0.85514,0.995600,0.85514,1.000000,0.00531,0.000376,0.073972,0.075300
0.85628,0.995600,0.85628,1.000000,0.00531,0.000377,0.074029,0.075400
0.85741,0.995800,0.85741,1.000000,0.00531,0.000377,0.074124,0.075500
0.85855,0.995800,0.85855,1.000000,0.00532,0.000378,0.074205,0.075600
0.85969,0.995800,0.85969,1.000000,0.00533,0.000379,0.074240,0.075700
0.86082,0.995900,0.86082,1.000000,0.00533,0.000379,0.074241,0.075800
0.86196,0.996000,0.86196,1.000000,0.00533,0.000380,0.074420,0.075900
0.86310,0.996000,0.86310,1.000000,0.00533,0.000380,0.074499,0.076000
0.86424,0.996100,0.86424,1.000000,0.00534,0.000380,0.074561,0.076100
0.86537,0.996100,0.86537,1.000000,0.00534,0.000381,0.074583,0.076200
0.86651,0.996200,0.86651,1.000000,0.00535,0.000381,0.074671,0.076300
0.86765,0.996300,0.86765,1.000000,0.00535,0.000383,0.074718,0.076400
0.86878,0.996300,0.86878,1.000000,0.00535,0.000383,0.074749,0.076500
0.86992,0.996500,0.86992,1.000000,0.00536,0.000384,0.074784,0.076600
0.87106,0.996500,0.87106,1.000000,0.00536,0.000384,0.074988,0.076700
0.87220,0.996500,0.87220,1.000000,0.00536,0.000384,0.074993,0.076800
0.87333,0.996500,0.87333,1.000000,0.00536,0.000385,0.075048,0.076900
0.87447,0.996600,0.87447,1.000000,0.00536,0.000385,0.075080,0.077000
0.87561,0.996600,0.87561,1.000000,0.00537,0.000385,0.075140,0.077100
0.87674,0.996700,0.87674,1.000000,0.00537,0.000387,0.075273,0.077200
0.87788,0.996900,0.87788,1.000000,0.00537,0.000387,0.075465,0.077300
0.87902,0.997000,0.87902,1.000000,0.00538,0.000387,0.075618,0.077400
0.88016,0.997000,0.88016,1.000000,0.00538,0.000388,0.075687,0.077500
0.88129,0.997100,0.88129,1.000000,0.00538,0.000388,0.075875,0.077600
0.88243,0.997100,0.88243,1.000000,0.00539,0.000388,0.075999,0.077700
0.88357,0.997100,0.88357,1.000000,0.00539,0.000389,0.076034,0.077800
0.88470,0.997100,0.88470,1.000000,0.00540,0.000389,0.076202,0.077900
0.88584,0.997100,0.88584,1.000000,0.00540,0.000390,0.076213,0.078000
0.88698,0.997100,0.88698,1.000000,0.00540,0.000391,0.076223,0.078100
0.88812,0.997100,0.88812,1.000000,0.00540,0.000392,0.076308,0.078200
0.88925,0.997100,0.88925,1.000000,0.00540,0.000392,0.076346,0.078300
0.89039,0.997100,0.89039,1.000000,0.00540,0.000392,0.076396,0.078400
0.89153,0.997100,0.89153,1.000000,0.00541,0.000392,0.076402,0.078500
0.89266,0.997200,0.89266,1.000000,0.00541,0.000393,0.076438,0.078600
0.89380,0.997300,0.89380,1.000000,0.00541,0.000393,0.076486,0.078700
0.89494,0.997400,0.89494,1.000000,0.00542,0.000394,0.076495,0.078800
0.89608,0.997400,0.89608,1.000000,0.00542,0.000395,0.076510,0.078900
0.89721,0.997500,0.89721,1.000000,0.00542,0.000395,0.076527,0.079000
0.89835,0.997500,0.89835,1.000000,0.00542,0.000396,0.076531,0.079100
0.89949,0.997500,0.89949,1.000000,0.00542,0.000396,0.076538,0.079200
0.90062,0.997600,0.90062,1.000000,0.00543,0.000397,0.076555,0.079300
0.90176,0.997700,0.90176,1.000000,0.00543,0.000397,0.076569,0.079400
0.90290,0.997700,0.90290,1.000000,0.00543,0.000397,0.076635,0.079500
0.90404,0.997700,0.90404,1.000000,0.00544,0.000398,0.076783,0.079600
0.90517,0.997800,0.90517,1.000000,0.00544,0.000399,0.076817,0.079700
0.90631,0.997800,0.90631,1.000000,0.00544,0.000399,0.076828,0.079800
0.90745,0.997800,0.90745,1.000000,0.00544,0.000399,0.076914,0.079900
0.90858,0.997800,0.90858,1.000000,0.00545,0.000400,0.076935,0.080000
0.90972,0.997800,0.90972,1.000000,0.00545,0.000400,0.076990,0.080100
0.91086,0.997800,0.91086,1.000000,0.00546,0.000401,0.077112,0.080200
0.91200,0.998000,0.91200,1.000000,0.00546,0.000402,0.077169,0.080300
0.91313,0.998100,0.91313,1.000000,0.00546,0.000402,0.077257,0.080400
0.91427,0.998100,0.91427,1.000000,0.00547,0.000403,0.077310,0.080500
0.91541,0.998200,0.91541,1.000000,0.00547,0.000403,0.077332,0.080600
0.91654,0.998200,0.91654,1.000000,0.00547,0.000404,0.077375,0.080700
0.91768,0.998200,0.91768,1.000000,0.00547,0.000404,0.077406,0.080800
0.91882,0.998300,0.91882,1.000000,0.00548,0.000404,0.077427,0.080900
0.91996,0.998300,0.91996,1.000000,0.00548,0.000405,0.077450,0.081000
0.92109,0.998300,0.92109,1.000000,0.00548,0.000406,0.077572,0.081100
0.92223,0.998300,0.92223,1.000000,0.00548,0.000406,0.077607,0.081200
0.92337,0.998300,0.92337,1.000000,0.00548,0.000407,0.077612,0.081300
0.92450,0.998400,0.92450,1.000000,0.00548,0.000407,0.077694,0.081400
0.92564,0.998500,0.92564,1.000000,0.00548,0.000407,0.077863,0.081500
0.92678,0.998600,0.92678,1.000000,0.00550,0.000408,0.077868,0.081600
0.92792,0.998600,0.92792,1.000000,0.00550,0.000410,0.077960,0.081700
0.92905,0.998600,0.92905,1.000000,0.00550,0.000410,0.077969,0.081800
0.93019,0.998600,0.93019,1.000000,0.00550,0.000410,0.077981,0.081900
0.93133,0.998600,0.93133,1.000000,0.00550,0.000410,0.078078,0.082000
0.93246,0.998600,0.93246,1.000000,0.00551,0.000411,0.078083,0.082100
0.93360,0.998600,0.93360,1.000000,0.00552,0.000411,0.078319,0.082200
0.93474,0.998700,0.93474,1.000000,0.00553,0.000411,0.078383,0.082300
0.93588,0.998700,0.93588,1.000000,0.00554,0.000412,0.078487,0.082400
0.93701,0.998700,0.93701,1.000000,0.00555,0.000412,0.078619,0.082500
0.93815,0.998700,0.93815,1.000000,0.00555,0.000413,0.078638,0.082600
0.93929,0.998700,0.93929,1.000000,0.00555,0.000414,0.078657,0.082700
0.94042,0.998700,0.94042,1.000000,0.00555,0.000414,0.078683,0.082800
0.94156,0.998700,0.94156,1.000000,0.00556,0.000415,0.078690,0.082900
0.94270,0.998800,0.94270,1.000000,0.00556,0.000415,0.078696,0.083000
0.94384,0.998900,0.94384,1.000000,0.00556,0.000415,0.078704,0.083100
0.94497,0.998900,0.94497,1.000000,0.00557,0.000416,0.078710,0.083200
0.94611,0.998900,0.94611,1.000000,0.00557,0.000416,0.078839,0.083300
0.94725,0.999000,0.94725,1.000000,0.00557,0.000417,0.078911,0.083400
0.94838,0.999100,0.94838,1.000000,0.00557,0.000418,0.078925,0.083500
0.94952,0.999100,0.94952,1.000000,0.00557,0.000418,0.078949,0.083600
0.95066,0.999100,0.95066,1.000000,0.00557,0.000419,0.079009,0.083700
0.95180,0.999100,0.95180,1.000000,0.00558,0.000419,0.079014,0.083800
0.95293,0.999100,0.95293,1.000000,0.00558,0.000419,0.079043,0.083900
0.95407,0.999100,0.95407,1.000000,0.00558,0.000421,0.079051,0.084000
0.95521,0.999100,0.95521,1.000000,0.00558,0.000421,0.079108,0.084100
0.95634,0.999200,0.95634,1.000000,0.00558,0.000421,0.079166,0.084200
0.95748,0.999200,0.95748,1.000000,0.00559,0.000422,0.079184,0.084300
0.95862,0.999200,0.95862,1.000000,0.00559,0.000422,0.079344,0.084400
0.95976,0.999200,0.95976,1.000000,0.00559,0.000422,0.079357,0.084500
0.96089,0.999300,0.96089,1.000000,0.00560,0.000424,0.079386,0.084600
0.96203,0.999300,0.96203,1.000000,0.00560,0.000424,0.079399,0.084700
0.96317,0.999400,0.96317,1.000000,0.00560,0.000424,0.079470,0.084800
0.96430,0.999400,0.96430,1.000000,0.00561,0.000425,0.079496,0.084900
0.96544,0.999400,0.96544,1.000000,0.00561,0.000425,0.079517,0.085000
0.96658,0.999400,0.96658,1.000000,0.00561,0.000426,0.079544,0.085100
0.96772,0.999400,0.96772,1.000000,0.00561,0.000426,0.079582,0.085200
0.96885,0.999400,0.96885,1.000000,0.00561,0.000426,0.079702,0.085300
0.96999,0.999400,0.96999,1.000000,0.00562,0.000427,0.079781,0.085400
0.97113,0.999500,0.97113,1.000000,0.00562,0.000427,0.079785,0.085500
0.97226,0.999500,0.97226,1.000000,0.00562,0.000428,0.079982,0.085600
0.97340,0.999500,0.97340,1.000000,0.00563,0.000429,0.080011,0.085700
0.97454,0.999500,0.97454,1.000000,0.00563,0.000429,0.080026,0.085800
0.97568,0.999500,0.97568,1.000000,0.00563,0.000430,0.080043,0.085900
0.97681,0.999500,0.97681,1.000000,0.00564,0.000431,0.080100,0.086000
0.97795,0.999500,0.97795,1.000000,0.00564,0.000431,0.080102,0.086100
0.97909,0.999500,0.97909,1.000000,0.00564,0.000431,0.080117,0.086200
0.98022,0.999500,0.98022,1.000000,0.00564,0.000431,0.080136,0.086300
0.98136,0.999500,0.98136,1.000000,0.00564,0.000432,0.080196,0.086400
0.98250,0.999500,0.98250,1.000000,0.00565,0.000433,0.080223,0.086500
0.98364,0.999500,0.98364,1.000000,0.00565,0.000433,0.080290,0.086600
0.98477,0.999500,0.98477,1.000000,0.00565,0.000434,0.080343,0.086700
0.98591,0.999500,0.98591,1.000000,0.00566,0.000434,0.080398,0.086800
0.98705,0.999500,0.98705,1.000000,0.00566,0.000434,0.080413,0.086900
0.98818,0.999500,0.98818,1.000000,0.00566,0.000435,0.080443,0.087000
0.98932,0.999500,0.98932,1.000000,0.00566,0.000435,0.080635,0.087100
0.99046,0.999500,0.99046,1.000000,0.00567,0.000436,0.080678,0.087200
0.99160,0.999500,0.99160,1.000000,0.00567,0.000437,0.080694,0.087300
0.99273,0.999500,0.99273,1.000000,0.00568,0.000437,0.080696,0.087400
0.99387,0.999500,0.99387,1.000000,0.00568,0.000438,0.080796,0.087500
0.99501,0.999600,0.99501,1.000000,0.00568,0.000438,0.080813,0.087600
0.99614,0.999600,0.99614,1.000000,0.00569,0.000438,0.080815,0.087700
0.99728,0.999600,0.99728,1.000000,0.00569,0.000439,0.080825,0.087800
0.99842,0.999600,0.99842,1.000000,0.00569,0.000439,0.081041,0.087900
0.99956,0.999600,0.99956,1.000000,0.00570,0.000440,0.081074,0.088000
1.00069,0.999600,1.00069,1.000000,0.00570,0.000441,0.081105,0.088100
1.00183,0.999700,1.00183,1.000000,0.00570,0.000441,0.081115,0.088200
1.00297,0.999700,1.00297,1.000000,0.00570,0.000441,0.081166,0.088300
1.00410,0.999700,1.00410,1.000000,0.00571,0.000442,0.081186,0.088400
1.00524,0.999700,1.00524,1.000000,0.00571,0.000442,0.081201,0.088500
1.00638,0.999700,1.00638,1.000000,0.00572,0.000443,0.081202,0.088600
1.00752,0.999700,1.00752,1.000000,0.00572,0.000444,0.081265,0.088700
1.00865,0.999700,1.00865,1.000000,0.00572,0.000444,0.081288,0.088800
1.00979,0.999700,1.00979,1.000000,0.00573,0.000445,0.081297,0.088900
1.01093,0.999700,1.01093,1.000000,0.00573,0.000445,0.081306,0.089000
1.01206,0.999700,1.01206,1.000000,0.00573,0.000445,0.081321,0.089100
1.01320,0.999700,1.01320,1.000000,0.00574,0.000446,0.081331,0.089200
1.01434,0.999700,1.01434,1.000000,0.00574,0.000446,0.081354,0.089300
1.01548,0.999700,1.01548,1.000000,0.00574,0.000447,0.081474,0.089400
1.01661,0.999700,1.01661,1.000000,0.00574,0.000448,0.081476,0.089500
1.01775,0.999700,1.01775,1.000000,0.00574,0.000448,0.081501,0.089600
1.01889,0.999700,1.01889,1.000000,0.00575,0.000449,0.081552,0.089700
1.02002,0.999700,1.02002,1.000000,0.00576,0.000449,0.081627,0.089800
1.02116,0.999700,1.02116,1.000000,0.00577,0.000449,0.081682,0.089900
1.02230,0.999700,1.02230,1.000000,0.00577,0.000450,0.081719,0.090000
1.02344,0.999700,1.02344,1.000000,0.00577,0.000450,0.081737,0.090100
1.02457,0.999800,1.02457,1.000000,0.00577,0.000451,0.081825,0.090200
1.02571,0.999800,1.02571,1.000000,0.00578,0.000452,0.081834,0.090300
1.02685,0.999800,1.02685,1.000000,0.00579,0.000452,0.081854,0.090400
1.02798,0.999800,1.02798,1.000000,0.00579,0.000453,0.081934,0.090500
1.02912,0.999800,1.02912,1.000000,0.00580,0.000453,0.081943,0.090600
1.03026,0.999800,1.03026,1.000000,0.00580,0.000453,0.081956,0.090700
1.03140,0.999800,1.03140,1.000000,0.00581,0.000454,0.081968,0.090800
1.03253,0.999800,1.03253,1.000000,0.00581,0.000454,0.081972,0.090900
1.03367,0.999800,1.03367,1.000000,0.00581,0.000455,0.082065,0.091000
1.03481,0.999800,1.03481,1.000000,0.00581,0.000456,0.082135,0.091100
1.03594,0.999800,1.03594,1.000000,0.00581,0.000456,0.082205,0.091200
1.03708,0.999900,1.03708,1.000000,0.00581,0.000457,0.082231,0.091300
1.03822,0.999900,1.03822,1.000000,0.00582,0.000457,0.082254,0.091400
1.03936,0.999900,1.03936,1.000000,0.00583,0.000457,0.082268,0.091500
1.04049,1.000000,1.04049,1.000000,0.00583,0.000458,0.082271,0.091600
1.04163,1.000000,1.04163,1.000000,0.00584,0.000458,0.082290,0.091700
1.04277,1.000000,1.04277,1.000000,0.00584,0.000460,0.082390,0.091800
1.04391,1.000000,1.04391,1.000000,0.00584,0.000460,0.082438,0.091900
1.04504,1.000000,1.04504,1.000000,0.00585,0.000460,0.082506,0.092000
1.04618,1.000000,1.04618,1.000000,0.00585,0.000461,0.082579,0.092100
1.04732,1.000000,1.04732,1.000000,0.00585,0.000461,0.082601,0.092200
1.04845,1.000000,1.04845,1.000000,0.00585,0.000461,0.082654,0.092300
1.04959,1.000000,1.04959,1.000000,0.00586,0.000463,0.082702,0.092400
1.05073,1.000000,1.05073,1.000000,0.00586,0.000463,0.082743,0.092500
1.05187,1.000000,1.05187,1.000000,0.00586,0.000463,0.082773,0.092600
1.05300,1.000000,1.05300,1.000000,0.00587,0.000464,0.082780,0.092700
1.05414,1.000000,1.05414,1.000000,0.00587,0.000464,0.082780,0.092800
1.05528,1.000000,1.05528,1.000000,0.00587,0.000464,0.082865,0.092900
1.05641,1.000000,1.05641,1.000000,0.00588,0.000465,0.082900,0.093000
1.05755,1.000000,1.05755,1.000000,0.00588,0.000465,0.082905,0.093100
1.05869,1.000000,1.05869,1.000000,0.00589,0.000466,0.082909,0.093200
1.05983,1.000000,1.05983,1.000000,0.00589,0.000467,0.082932,0.093300
1.06096,1.000000,1.06096,1.000000,0.00590,0.000468,0.083049,0.093400
1.06210,1.000000,1.06210,1.000000,0.00590,0.000468,0.083067,0.093500
1.06324,1.000000,1.06324,1.000000,0.00591,0.000468,0.083080,0.093600
1.06437,1.000000,1.06437,1.000000,0.00591,0.000468,0.083128,0.093700
1.06551,1.000000,1.06551,1.000000,0.00591,0.000469,0.083140,0.093800
1.06665,1.000000,1.06665,1.000000,0.00591,0.000469,0.083419,0.093900
1.06779,1.000000,1.06779,1.000000,0.00592,0.000470,0.083437,0.094000
1.06892,1.000000,1.06892,1.000000,0.00592,0.000471,0.083444,0.094100
1.07006,1.000000,1.07006,1.000000,0.00592,0.000471,0.083498,0.094200
1.07120,1.000000,1.07120,1.000000,0.00593,0.000472,0.083652,0.094300
1.07233,1.000000,1.07233,1.000000,0.00593,0.000472,0.083666,0.094400
1.07347,1.000000,1.07347,1.000000,0.00594,0.000472,0.083709,0.094500
1.07461,1.000000,1.07461,1.000000,0.00595,0.000473,0.083808,0.094600
1.07575,1.000000,1.07575,1.000000,0.00595,0.000473,0.083976,0.094700
1.07688,1.000000,1.07688,1.000000,0.00596,0.000474,0.084032,0.094800
1.07802,1.000000,1.07802,1.000000,0.00596,0.000476,0.084123,0.094900
1.07916,1.000000,1.07916,1.000000,0.00596,0.000476,0.084209,0.095000
1.08029,1.000000,1.08029,1.000000,0.00596,0.000476,0.084280,0.095100
1.08143,1.000000,1.08143,1.000000,0.00596,0.000476,0.084317,0.095200
1.08257,1.000000,1.08257,1.000000,0.00596,0.000476,0.084354,0.095300
1.08371,1.000000,1.08371,1.000000,0.00596,0.000477,0.084372,0.095400
1.08484,1.000000,1.08484,1.000000,0.00596,0.000477,0.084377,0.095500
1.08598,1.000000,1.08598,1.000000,0.00597,0.000480,0.084386,0.095600
1.08712,1.000000,1.08712,1.000000,0.00597,0.000480,0.084415,0.095700
1.08825,1.000000,1.08825,1.000000,0.00597,0.000480,0.084506,0.095800
1.08939,1.000000,1.08939,1.000000,0.00597,0.000480,0.084535,0.095900
1.09053,1.000000,1.09053,1.000000,0.00601,0.000480,0.084539,0.096000
1.09167,1.000000,1.09167,1.000000,0.00601,0.000480,0.084607,0.096100
1.09280,1.000000,1.09280,1.000000,0.00601,0.000481,0.084684,0.096200
1.09394,1.000000,1.09394,1.000000,0.00602,0.000481,0.084695,0.096300
1.09508,1.000000,1.09508,1.000000,0.00602,0.000482,0.084703,0.096400
1.09621,1.000000,1.09621,1.000000,0.00602,0.000483,0.084719,0.096500
1.09735,1.000000,1.09735,1.000000,0.00603,0.000483,0.084864,0.096600
1.09849,1.000000,1.09849,1.000000,0.00604,0.000484,0.084932,0.096700
1.09963,1.000000,1.09963,1.000000,0.00604,0.000484,0.084968,0.096800
1.10076,1.000000,1.10076,1.000000,0.00604,0.000484,0.085012,0.096900
1.10190,1.000000,1.10190,1.000000,0.00604,0.000485,0.085082,0.097000
1.10304,1.000000,1.10304,1.000000,0.00605,0.000486,0.085091,0.097100
1.10417,1.000000,1.10417,1.000000,0.00605,0.000487,0.085098,0.097200
1.10531,1.000000,1.10531,1.000000,0.00605,0.000487,0.085185,0.097300
1.10645,1.000000,1.10645,1.000000,0.00606,0.000487,0.085193,0.097400
1.10759,1.000000,1.10759,1.000000,0.00606,0.000487,0.085246,0.097500
1.10872,1.000000,1.10872,1.000000,0.00606,0.000488,0.085265,0.097600
1.10986,1.000000,1.10986,1.000000,0.00607,0.000488,0.085266,0.097700
1.11100,1.000000,1.11100,1.000000,0.00607,0.000489,0.085320,0.097800
1.11213,1.000000,1.11213,1.000000,0.00608,0.000490,0.085341,0.097900
1.11327,1.000000,1.11327,1.000000,0.00608,0.000490,0.085460,0.098000
1.11441,1.000000,1.11441,1.000000,0.00608,0.000491,0.085514,0.098100
1.11555,1.000000,1.11555,1.000000,0.00609,0.000491,0.085526,0.098200
1.11668,1.000000,1.11668,1.000000,0.00610,0.000492,0.085581,0.098300
1.11782,1.000000,1.11782,1.000000,0.00610,0.000492,0.085583,0.098400
1.11896,1.000000,1.11896,1.000000,0.00611,0.000493,0.085644,0.098500
1.12009,1.000000,1.12009,1.000000,0.00611,0.000493,0.085659,0.098600
1.12123,1.000000,1.12123,1.000000,0.00611,0.000493,0.085660,0.098700
1.12237,1.000000,1.12237,1.000000,0.00612,0.000494,0.085672,0.098800
1.12351,1.000000,1.12351,1.000000,0.00612,0.000494,0.085681,0.098900
1.12464,1.000000,1.12464,1.000000,0.00613,0.000495,0.085703,0.099000
1.12578,1.000000,1.12578,1.000000,0.00614,0.000495,0.085794,0.099100
1.12692,1.000000,1.12692,1.000000,0.00614,0.000496,0.085798,0.099200
1.12805,1.000000,1.12805,1.000000,0.00614,0.000496,0.085901,0.099300
1.12919,1.000000,1.12919,1.000000,0.00615,0.000498,0.085948,0.099400
1.13033,1.000000,1.13033,1.000000,0.00615,0.000498,0.085957,0.099500
1.13147,1.000000,1.13147,1.000000,0.00616,0.000498,0.086001,0.099600
1.13260,1.000000,1.13260,1.000000,0.00616,0.000499,0.086134,0.099700
1.13374,1.000000,1.13374,1.000000,0.00617,0.000499,0.086137,0.099800
1.13488,1.000000,1.13488,1.000000,0.00617,0.000500,0.086171,0.099900
1.13601,1.000000,1.13601,1.000000,0.00617,0.000500,0.086204,0.100000
,,,,0.00618,0.000501,0.086214,0.100100
,,,,0.00618,0.000501,0.086233,0.100200
,,,,0.00618,0.000501,0.086243,0.100300
,,,,0.00618,0.000502,0.086244,0.100400
,,,,0.00619,0.000502,0.086279,0.100500
,,,,0.00620,0.000503,0.086283,0.100600
,,,,0.00620,0.000503,0.086299,0.100700
,,,,0.00620,0.000504,0.086304,0.100800
,,,,0.00621,0.000506,0.086419,0.100900
,,,,0.00621,0.000506,0.086439,0.101000
,,,,0.00621,0.000506,0.086447,0.101100
,,,,0.00621,0.000507,0.086493,0.101200
,,,,0.00621,0.000507,0.086549,0.101300
,,,,0.00622,0.000507,0.086566,0.101400
,,,,0.00622,0.000508,0.086580,0.101500
,,,,0.00622,0.000508,0.086625,0.101600
,,,,0.00623,0.000508,0.086673,0.101700
,,,,0.00623,0.000509,0.086678,0.101800
,,,,0.00624,0.000510,0.086832,0.101900
,,,,0.00624,0.000510,0.086841,0.102000
,,,,0.00624,0.000510,0.086854,0.102100
,,,,0.00625,0.000511,0.086857,0.102200
,,,,0.00625,0.000513,0.086877,0.102300
,,,,0.00625,0.000513,0.086921,0.102400
,,,,0.00625,0.000513,0.086974,0.102500
,,,,0.00625,0.000513,0.086992,0.102600
,,,,0.00625,0.000514,0.087003,0.102700
,,,,0.00626,0.000515,0.087009,0.102800
,,,,0.00626,0.000515,0.087137,0.102900
,,,,0.00626,0.000515,0.087141,0.103000
,,,,0.00626,0.000516,0.087171,0.103100
,,,,0.00627,0.000516,0.087213,0.103200
,,,,0.00627,0.000516,0.087218,0.103300
,,,,0.00627,0.000517,0.087222,0.103400
,,,,0.00627,0.000517,0.087335,0.103500
,,,,0.00627,0.000518,0.087352,0.103600
,,,,0.00627,0.000518,0.087365,0.103700
,,,,0.00628,0.000519,0.087402,0.103800
,,,,0.00628,0.000519,0.087434,0.103900
,,,,0.00629,0.000521,0.087504,0.104000
,,,,0.00629,0.000521,0.087505,0.104100
,,,,0.00629,0.000521,0.087525,0.104200
,,,,0.00629,0.000523,0.087563,0.104300
,,,,0.00629,0.000523,0.087581,0.104400
,,,,0.00629,0.000523,0.087590,0.104500
,,,,0.00629,0.000523,0.087686,0.104600
,,,,0.00630,0.000524,0.087735,0.104700
,,,,0.00630,0.000524,0.087778,0.104800
,,,,0.00630,0.000525,0.087862,0.104900
,,,,0.00630,0.000525,0.087876,0.105000
,,,,0.00630,0.000525,0.087943,0.105100
,,,,0.00631,0.000526,0.088023,0.105200
,,,,0.00631,0.000526,0.088046,0.105300
,,,,0.00631,0.000527,0.088109,0.105400
,,,,0.00632,0.000528,0.088203,0.105500
,,,,0.00632,0.000528,0.088216,0.105600
,,,,0.00633,0.000529,0.088287,0.105700
,,,,0.00634,0.000529,0.088315,0.105800
,,,,0.00634,0.000530,0.088316,0.105900
,,,,0.00634,0.000530,0.088320,0.106000
,,,,0.00635,0.000531,0.088364,0.106100
,,,,0.00635,0.000531,0.088535,0.106200
,,,,0.00635,0.000531,0.088572,0.106300
,,,,0.00635,0.000532,0.088626,0.106400
,,,,0.00635,0.000532,0.088685,0.106500
,,,,0.00635,0.000533,0.088918,0.106600
,,,,0.00635,0.000533,0.088958,0.106700
,,,,0.00635,0.000534,0.088962,0.106800
,,,,0.00636,0.000534,0.088984,0.106900
,,,,0.00636,0.000535,0.089371,0.107000
,,,,0.00636,0.000536,0.089386,0.107100
,,,,0.00638,0.000537,0.089390,0.107200
,,,,0.00638,0.000537,0.089392,0.107300
,,,,0.00638,0.000537,0.089403,0.107400
,,,,0.00639,0.000538,0.089471,0.107500
,,,,0.00639,0.000539,0.089520,0.107600
,,,,0.00639,0.000539,0.089530,0.107700
,,,,0.00639,0.000539,0.089554,0.107800
,,,,0.00639,0.000539,0.089578,0.107900
,,,,0.00640,0.000540,0.089593,0.108000
,,,,0.00640,0.000540,0.089676,0.108100
,,,,0.00641,0.000541,0.089920,0.108200
,,,,0.00642,0.000541,0.089926,0.108300
,,,,0.00642,0.000542,0.090067,0.108400
,,,,0.00642,0.000542,0.090114,0.108500
,,,,0.00642,0.000543,0.090168,0.108600
,,,,0.00643,0.000544,0.090330,0.108700
,,,,0.00644,0.000544,0.090334,0.108800
,,,,0.00644,0.000545,0.090423,0.108900
,,,,0.00644,0.000545,0.090427,0.109000
,,,,0.00645,0.000546,0.090471,0.109100
,,,,0.00645,0.000546,0.090514,0.109200
,,,,0.00645,0.000547,0.090552,0.109300
,,,,0.00645,0.000547,0.090569,0.109400
,,,,0.00645,0.000547,0.090596,0.109500
,,,,0.00646,0.000548,0.090604,0.109600
,,,,0.00646,0.000548,0.090709,0.109700
,,,,0.00647,0.000549,0.090723,0.109800
,,,,0.00647,0.000549,0.090970,0.109900
,,,,0.00648,0.000550,0.090978,0.110000
,,,,0.00648,0.000551,0.091028,0.110100
,,,,0.00648,0.000551,0.091031,0.110200
,,,,0.00648,0.000552,0.091148,0.110300
,,,,0.00649,0.000552,0.091171,0.110400
,,,,0.00650,0.000553,0.091260,0.110500
,,,,0.00650,0.000553,0.091326,0.110600
,,,,0.00650,0.000554,0.091348,0.110700
,,,,0.00651,0.000554,0.091478,0.110800
,,,,0.00652,0.000554,0.091510,0.110900
,,,,0.00652,0.000555,0.091518,0.111000
,,,,0.00652,0.000555,0.091603,0.111100
,,,,0.00652,0.000556,0.091610,0.111200
,,,,0.00652,0.000556,0.091631,0.111300
,,,,0.00652,0.000557,0.091651,0.111400
,,,,0.00653,0.000557,0.091681,0.111500
,,,,0.00654,0.000559,0.091693,0.111600
,,,,0.00654,0.000559,0.091708,0.111700
,,,,0.00654,0.000559,0.091769,0.111800
,,,,0.00654,0.000560,0.091780,0.111900
,,,,0.00655,0.000560,0.091870,0.112000
,,,,0.00656,0.000561,0.091915,0.112100
,,,,0.00657,0.000561,0.091931,0.112200
,,,,0.00657,0.000562,0.091993,0.112300
,,,,0.00657,0.000562,0.092144,0.112400
,,,,0.00657,0.000562,0.092178,0.112500
,,,,0.00658,0.000563,0.092190,0.112600
,,,,0.00658,0.000563,0.092211,0.112700
,,,,0.00658,0.000564,0.092295,0.112800
,,,,0.00659,0.000564,0.092328,0.112900
,,,,0.00659,0.000565,0.092355,0.113000
,,,,0.00659,0.000565,0.092511,0.113100
,,,,0.00660,0.000566,0.092528,0.113200
,,,,0.00660,0.000567,0.092539,0.113300
,,,,0.00660,0.000567,0.092547,0.113400
,,,,0.00660,0.000568,0.092578,0.113500
,,,,0.00661,0.000568,0.092582,0.113600
,,,,0.00661,0.000569,0.092613,0.113700
,,,,0.00661,0.000569,0.092630,0.113800
,,,,0.00661,0.000570,0.092640,0.113900
,,,,0.00662,0.000570,0.092684,0.114000
,,,,0.00662,0.000570,0.092703,0.114100
,,,,0.00662,0.000571,0.092719,0.114200
,,,,0.00662,0.000571,0.092723,0.114300
,,,,0.00663,0.000572,0.092728,0.114400
,,,,0.00663,0.000573,0.092732,0.114500
,,,,0.00663,0.000573,0.092818,0.114600
,,,,0.00663,0.000574,0.092879,0.114700
,,,,0.00663,0.000574,0.092947,0.114800
,,,,0.00664,0.000575,0.092970,0.114900
,,,,0.00664,0.000575,0.092982,0.115000
,,,,0.00665,0.000576,0.093047,0.115100
,,,,0.00665,0.000576,0.093161,0.115200
,,,,0.00665,0.000577,0.093226,0.115300
,,,,0.00665,0.000577,0.093247,0.115400
,,,,0.00665,0.000578,0.093283,0.115500
,,,,0.00665,0.000578,0.093307,0.115600
,,,,0.00665,0.000578,0.093314,0.115700
,,,,0.00665,0.000579,0.093340,0.115800
,,,,0.00665,0.000579,0.093344,0.115900
,,,,0.00665,0.000580,0.093427,0.116000
,,,,0.00665,0.000581,0.093432,0.116100
,,,,0.00665,0.000581,0.093454,0.116200
,,,,0.00666,0.000582,0.093487,0.116300
,,,,0.00666,0.000582,0.093514,0.116400
,,,,0.00667,0.000583,0.093669,0.116500
,,,,0.00667,0.000583,0.093755,0.116600
,,,,0.00668,0.000584,0.093791,0.116700
,,,,0.00668,0.000584,0.093817,0.116800
,,,,0.00669,0.000585,0.093838,0.116900
,,,,0.00669,0.000585,0.093844,0.117000
,,,,0.00669,0.000585,0.093853,0.117100
,,,,0.00669,0.000586,0.093886,0.117200
,,,,0.00669,0.000586,0.093903,0.117300
,,,,0.00669,0.000587,0.093943,0.117400
,,,,0.00670,0.000587,0.093958,0.117500
,,,,0.00670,0.000588,0.093999,0.117600
,,,,0.00670,0.000588,0.094057,0.117700
,,,,0.00671,0.000589,0.094107,0.117800
,,,,0.00671,0.000590,0.094109,0.117900
,,,,0.00671,0.000591,0.094199,0.118000
,,,,0.00671,0.000591,0.094230,0.118100
,,,,0.00672,0.000591,0.094322,0.118200
,,,,0.00672,0.000592,0.094390,0.118300
,,,,0.00672,0.000592,0.094433,0.118400
,,,,0.00672,0.000593,0.094443,0.118500
,,,,0.00672,0.000593,0.094471,0.118600
,,,,0.00673,0.000593,0.094479,0.118700
,,,,0.00673,0.000594,0.094560,0.118800
,,,,0.00673,0.000594,0.094564,0.118900
,,,,0.00673,0.000595,0.094595,0.119000
,,,,0.00673,0.000595,0.094654,0.119100
,,,,0.00674,0.000596,0.094663,0.119200
,,,,0.00674,0.000597,0.094679,0.119300
,,,,0.00674,0.000597,0.094681,0.119400
,,,,0.00674,0.000598,0.094698,0.119500
,,,,0.00674,0.000598,0.094713,0.119600
,,,,0.00674,0.000600,0.094733,0.119700
,,,,0.00674,0.000600,0.094787,0.119800
,,,,0.00674,0.000600,0.094791,0.119900
,,,,0.00675,0.000600,0.094883,0.120000
,,,,0.00675,0.000600,0.094900,0.120100
,,,,0.00676,0.000601,0.094987,0.120200
,,,,0.00676,0.000601,0.094987,0.120300
,,,,0.00676,0.000602,0.094987,0.120400
,,,,0.00677,0.000603,0.095015,0.120500
,,,,0.00677,0.000603,0.095035,0.120600
,,,,0.00677,0.000603,0.095063,0.120700
,,,,0.00677,0.000604,0.095074,0.120800
,,,,0.00678,0.000605,0.095113,0.120900
,,,,0.00678,0.000605,0.095115,0.121000
,,,,0.00678,0.000606,0.095154,0.121100
,,,,0.00678,0.000606,0.095167,0.121200
,,,,0.00678,0.000607,0.095188,0.121300
,,,,0.00679,0.000608,0.095203,0.121400
,,,,0.00679,0.000608,0.095239,0.121500
,,,,0.00679,0.000608,0.095267,0.121600
,,,,0.00679,0.000608,0.095310,0.121700
,,,,0.00680,0.000609,0.095321,0.121800
,,,,0.00680,0.000609,0.095377,0.121900
,,,,0.00680,0.000610,0.095401,0.122000
,,,,0.00682,0.000610,0.095436,0.122100
,,,,0.00683,0.000611,0.095459,0.122200
,,,,0.00683,0.000611,0.095484,0.122300
,,,,0.00683,0.000612,0.095489,0.122400
,,,,0.00684,0.000613,0.095615,0.122500
,,,,0.00684,0.000613,0.095632,0.122600
,,,,0.00685,0.000614,0.095633,0.122700
,,,,0.00685,0.000614,0.095633,0.122800
,,,,0.00685,0.000615,0.095656,0.122900
,,,,0.00686,0.000615,0.095710,0.123000
,,,,0.00686,0.000615,0.095711,0.123100
,,,,0.00686,0.000616,0.095722,0.123200
,,,,0.00686,0.000616,0.095730,0.123300
,,,,0.00686,0.000617,0.095766,0.123400
,,,,0.00686,0.000617,0.095766,0.123500
,,,,0.00687,0.000618,0.095840,0.123600
,,,,0.00687,0.000618,0.095840,0.123700
,,,,0.00687,0.000619,0.095889,0.123800
,,,,0.00688,0.000620,0.095893,0.123900
,,,,0.00688,0.000620,0.095934,0.124000
,,,,0.00688,0.000621,0.095948,0.124100
,,,,0.00689,0.000621,0.095953,0.124200
,,,,0.00690,0.000622,0.096111,0.124300
,,,,0.00690,0.000622,0.096135,0.124400
,,,,0.00691,0.000623,0.096162,0.124500
,,,,0.00691,0.000623,0.096164,0.124600
,,,,0.00691,0.000623,0.096166,0.124700
,,,,0.00692,0.000624,0.096232,0.124800
,,,,0.00692,0.000625,0.096251,0.124900
,,,,0.00692,0.000625,0.096279,0.125000
,,,,0.00692,0.000625,0.096287,0.125100
,,,,0.00693,0.000626,0.096304,0.125200
,,,,0.00694,0.000626,0.096346,0.125300
,,,,0.00694,0.000627,0.096472,0.125400
,,,,0.00695,0.000628,0.096475,0.125500
,,,,0.00695,0.000628,0.096720,0.125600
,,,,0.00695,0.000629,0.096745,0.125700
,,,,0.00696,0.000629,0.096767,0.125800
,,,,0.00696,0.000630,0.096821,0.125900
,,,,0.00696,0.000630,0.096845,0.126000
,,,,0.00697,0.000631,0.096975,0.126100
,,,,0.00697,0.000631,0.096992,0.126200
,,,,0.00697,0.000632,0.097012,0.126300
,,,,0.00697,0.000632,0.097094,0.126400
,,,,0.00697,0.000633,0.097134,0.126500
,,,,0.00697,0.000633,0.097176,0.126600
,,,,0.00697,0.000633,0.097208,0.126700
,,,,0.00698,0.000634,0.097216,0.126800
,,,,0.00698,0.000635,0.097278,0.126900
,,,,0.00699,0.000635,0.097292,0.127000
,,,,0.00699,0.000636,0.097296,0.127100
,,,,0.00699,0.000636,0.097309,0.127200
,,,,0.00700,0.000637,0.097384,0.127300
,,,,0.00700,0.000637,0.097398,0.127400
,,,,0.00700,0.000638,0.097408,0.127500
,,,,0.00700,0.000638,0.097420,0.127600
,,,,0.00700,0.000639,0.097549,0.127700
,,,,0.00700,0.000639,0.097574,0.127800
,,,,0.00701,0.000639,0.097590,0.127900
,,,,0.00701,0.000640,0.097597,0.128000
,,,,0.00701,0.000640,0.097608,0.128100
,,,,0.00702,0.000641,0.097622,0.128200
,,,,0.00702,0.000642,0.097638,0.128300
,,,,0.00702,0.000642,0.097638,0.128400
,,,,0.00703,0.000643,0.097647,0.128500
,,,,0.00703,0.000643,0.097647,0.128600
,,,,0.00703,0.000644,0.097663,0.128700
,,,,0.00703,0.000644,0.097697,0.128800
,,,,0.00704,0.000645,0.097755,0.128900
,,,,0.00704,0.000645,0.097814,0.129000
,,,,0.00704,0.000646,0.097816,0.129100
,,,,0.00704,0.000646,0.097981,0.129200
,,,,0.00704,0.000646,0.098010,0.129300
,,,,0.00706,0.000647,0.098089,0.129400
,,,,0.00707,0.000648,0.098095,0.129500
,,,,0.00707,0.000648,0.098176,0.129600
,,,,0.00707,0.000648,0.098220,0.129700
,,,,0.00707,0.000649,0.098235,0.129800
,,,,0.00707,0.000650,0.098311,0.129900
,,,,0.00707,0.000650,0.098351,0.130000
,,,,0.00708,0.000651,0.098394,0.130100
,,,,0.00708,0.000652,0.098407,0.130200
,,,,0.00708,0.000652,0.098445,0.130300
,,,,0.00708,0.000652,0.098447,0.130400
,,,,0.00708,0.000653,0.098513,0.130500
,,,,0.00708,0.000653,0.098530,0.130600
,,,,0.00708,0.000654,0.098547,0.130700
,,,,0.00708,0.000654,0.098615,0.130800
,,,,0.00709,0.000654,0.098754,0.130900
,,,,0.00709,0.000655,0.098891,0.131000
,,,,0.00709,0.000655,0.098913,0.131100
,,,,0.00709,0.000656,0.098977,0.131200
,,,,0.00709,0.000656,0.098983,0.131300
,,,,0.00709,0.000658,0.098990,0.131400
,,,,0.00709,0.000658,0.098993,0.131500
,,,,0.00710,0.000658,0.099047,0.131600
,,,,0.00710,0.000659,0.099113,0.131700
,,,,0.00710,0.000659,0.099127,0.131800
,,,,0.00710,0.000660,0.099161,0.131900
,,,,0.00711,0.000660,0.099164,0.132000
,,,,0.00711,0.000661,0.099202,0.132100
,,,,0.00711,0.000661,0.099276,0.132200
,,,,0.00711,0.000661,0.099286,0.132300
,,,,0.00711,0.000662,0.099290,0.132400
,,,,0.00712,0.000662,0.099305,0.132500
,,,,0.00712,0.000663,0.099311,0.132600
,,,,0.00712,0.000663,0.099327,0.132700
,,,,0.00712,0.000664,0.099343,0.132800
,,,,0.00712,0.000664,0.099412,0.132900
,,,,0.00713,0.000665,0.099486,0.133000
,,,,0.00713,0.000666,0.099488,0.133100
,,,,0.00713,0.000667,0.099524,0.133200
,,,,0.00713,0.000667,0.099553,0.133300
,,,,0.00713,0.000668,0.099587,0.133400
,,,,0.00713,0.000668,0.099592,0.133500
,,,,0.00713,0.000668,0.099641,0.133600
,,,,0.00714,0.000669,0.099687,0.133700
,,,,0.00714,0.000669,0.099710,0.133800
,,,,0.00714,0.000669,0.099711,0.133900
,,,,0.00715,0.000670,0.099713,0.134000
,,,,0.00715,0.000671,0.099752,0.134100
,,,,0.00715,0.000671,0.099753,0.134200
,,,,0.00715,0.000671,0.099828,0.134300
,,,,0.00715,0.000672,0.099854,0.134400
,,,,0.00715,0.000672,0.099883,0.134500
,,,,0.00715,0.000674,0.099890,0.134600
,,,,0.00715,0.000674,0.099955,0.134700
,,,,0.00715,0.000674,0.099999,0.134800
,,,,0.00716,0.000675,0.100046,0.134900
,,,,0.00716,0.000675,0.100055,0.135000
,,,,0.00717,0.000676,0.100061,0.135100
,,,,0.00717,0.000677,0.100099,0.135200
,,,,0.00717,0.000677,0.100152,0.135300
,,,,0.00717,0.000677,0.100197,0.135400
,,,,0.00717,0.000677,0.100202,0.135500
,,,,0.00717,0.000678,0.100242,0.135600
,,,,0.00717,0.000678,0.100257,0.135700
,,,,0.00717,0.000679,0.100330,0.135800
,,,,0.00717,0.000679,0.100380,0.135900
,,,,0.00718,0.000681,0.100463,0.136000
,,,,0.00718,0.000681,0.100470,0.136100
,,,,0.00718,0.000681,0.100508,0.136200
,,,,0.00718,0.000682,0.100526,0.136300
,,,,0.00718,0.000682,0.100529,0.136400
,,,,0.00718,0.000683,0.100540,0.136500
,,,,0.00719,0.000683,0.100542,0.136600
,,,,0.00719,0.000684,0.100663,0.136700
,,,,0.00719,0.000684,0.100677,0.136800
,,,,0.00720,0.000684,0.100696,0.136900
,,,,0.00720,0.000685,0.100769,0.137000
,,,,0.00720,0.000685,0.100793,0.137100
,,,,0.00721,0.000686,0.100809,0.137200
,,,,0.00721,0.000686,0.100919,0.137300
,,,,0.00721,0.000687,0.100924,0.137400
,,,,0.00722,0.000688,0.101015,0.137500
,,,,0.00722,0.000688,0.101089,0.137600
,,,,0.00722,0.000689,0.101107,0.137700
,,,,0.00722,0.000689,0.101130,0.137800
,,,,0.00724,0.000690,0.101151,0.137900
,,,,0.00724,0.000691,0.101173,0.138000
,,,,0.00724,0.000691,0.101278,0.138100
,,,,0.00725,0.000692,0.101357,0.138200
,,,,0.00725,0.000692,0.101365,0.138300
,,,,0.00726,0.000692,0.101395,0.138400
,,,,0.00726,0.000692,0.101409,0.138500
,,,,0.00727,0.000693,0.101416,0.138600
,,,,0.00727,0.000693,0.101441,0.138700
,,,,0.00728,0.000694,0.101469,0.138800
,,,,0.00728,0.000694,0.101506,0.138900
,,,,0.00728,0.000695,0.101531,0.139000
,,,,0.00728,0.000695,0.101551,0.139100
,,,,0.00728,0.000696,0.101563,0.139200
,,,,0.00728,0.000697,0.101597,0.139300
,,,,0.00729,0.000697,0.101667,0.139400
,,,,0.00729,0.000698,0.101701,0.139500
,,,,0.00730,0.000699,0.101752,0.139600
,,,,0.00730,0.000699,0.101757,0.139700
,,,,0.00730,0.000699,0.101789,0.139800
,,,,0.00730,0.000699,0.101812,0.139900
,,,,0.00730,0.000700,0.101826,0.140000
,,,,0.00731,0.000700,0.101839,0.140100
,,,,0.00731,0.000701,0.102001,0.140200
,,,,0.00731,0.000701,0.102002,0.140300
,,,,0.00731,0.000702,0.102003,0.140400
,,,,0.00732,0.000702,0.102078,0.140500
,,,,0.00732,0.000703,0.102144,0.140600
,,,,0.00732,0.000704,0.102189,0.140700
,,,,0.00732,0.000704,0.102243,0.140800
,,,,0.00733,0.000705,0.102265,0.140900
,,,,0.00733,0.000706,0.102276,0.141000
,,,,0.00733,0.000706,0.102300,0.141100
,,,,0.00733,0.000706,0.102314,0.141200
,,,,0.00733,0.000707,0.102362,0.141300
,,,,0.00733,0.000707,0.102371,0.141400
,,,,0.00733,0.000708,0.102387,0.141500
,,,,0.00733,0.000708,0.102395,0.141600
,,,,0.00734,0.000708,0.102409,0.141700
,,,,0.00734,0.000709,0.102584,0.141800
,,,,0.00734,0.000709,0.102592,0.141900
,,,,0.00734,0.000710,0.102683,0.142000
,,,,0.00734,0.000710,0.102763,0.142100
,,,,0.00734,0.000711,0.102800,0.142200
,,,,0.00735,0.000712,0.102822,0.142300
,,,,0.00735,0.000712,0.102856,0.142400
,,,,0.00735,0.000713,0.102916,0.142500
,,,,0.00735,0.000713,0.102920,0.142600
,,,,0.00736,0.000714,0.102945,0.142700
,,,,0.00736,0.000714,0.102949,0.142800
,,,,0.00736,0.000715,0.102969,0.142900
,,,,0.00736,0.000715,0.102993,0.143000
,,,,0.00736,0.000715,0.102994,0.143100
,,,,0.00736,0.000716,0.103002,0.143200
,,,,0.00737,0.000716,0.103014,0.143300
,,,,0.00737,0.000717,0.103038,0.143400
,,,,0.00737,0.000717,0.103051,0.143500
,,,,0.00737,0.000718,0.103053,0.143600
,,,,0.00737,0.000718,0.103054,0.143700
,,,,0.00738,0.000719,0.103107,0.143800
,,,,0.00739,0.000720,0.103229,0.143900
,,,,0.00739,0.000720,0.103273,0.144000
,,,,0.00739,0.000721,0.103299,0.144100
,,,,0.00740,0.000721,0.103301,0.144200
,,,,0.00740,0.000722,0.103366,0.144300
,,,,0.00740,0.000722,0.103401,0.144400
,,,,0.00740,0.000722,0.103423,0.144500
,,,,0.00740,0.000723,0.103435,0.144600
,,,,0.00740,0.000723,0.103478,0.144700
,,,,0.00741,0.000724,0.103500,0.144800
,,,,0.00741,0.000724,0.103509,0.144900
,,,,0.00741,0.000725,0.103529,0.145000
,,,,0.00741,0.000725,0.103537,0.145100
,,,,0.00742,0.000726,0.103619,0.145200
,,,,0.00742,0.000727,0.103647,0.145300
,,,,0.00743,0.000727,0.103725,0.145400
,,,,0.00743,0.000728,0.103754,0.145500
,,,,0.00743,0.000728,0.103819,0.145600
,,,,0.00743,0.000729,0.103831,0.145700
,,,,0.00743,0.000729,0.103866,0.145800
,,,,0.00743,0.000730,0.103883,0.145900
,,,,0.00744,0.000730,0.103887,0.146000
,,,,0.00744,0.000730,0.103915,0.146100
,,,,0.00745,0.000731,0.103921,0.146200
,,,,0.00745,0.000731,0.103952,0.146300
,,,,0.00746,0.000732,0.104019,0.146400
,,,,0.00746,0.000732,0.104039,0.146500
,,,,0.00747,0.000733,0.104071,0.146600
,,,,0.00747,0.000733,0.104321,0.146700
,,,,0.00747,0.000735,0.104347,0.146800
,,,,0.00747,0.000735,0.104408,0.146900
,,,,0.00747,0.000735,0.104440,0.147000
,,,,0.00747,0.000736,0.104453,0.147100
,,,,0.00748,0.000737,0.104602,0.147200
,,,,0.00748,0.000737,0.104604,0.147300
,,,,0.00748,0.000737,0.104619,0.147400
,,,,0.00748,0.000738,0.104638,0.147500
,,,,0.00748,0.000738,0.104639,0.147600
,,,,0.00749,0.000738,0.104647,0.147700
,,,,0.00749,0.000739,0.104686,0.147800
,,,,0.00749,0.000739,0.104721,0.147900
,,,,0.00750,0.000740,0.104750,0.148000
,,,,0.00750,0.000740,0.104780,0.148100
,,,,0.00751,0.000741,0.104865,0.148200
,,,,0.00751,0.000742,0.104872,0.148300
,,,,0.00753,0.000742,0.104903,0.148400
,,,,0.00753,0.000743,0.104910,0.148500
,,,,0.00753,0.000744,0.104924,0.148600
,,,,0.00753,0.000744,0.104929,0.148700
,,,,0.00754,0.000744,0.104949,0.148800
,,,,0.00754,0.000745,0.104969,0.148900
,,,,0.00755,0.000745,0.104984,0.149000
,,,,0.00755,0.000745,0.105067,0.149100
,,,,0.00756,0.000746,0.105129,0.149200
,,,,0.00756,0.000746,0.105133,0.149300
,,,,0.00756,0.000747,0.105179,0.149400
,,,,0.00756,0.000747,0.105215,0.149500
,,,,0.00756,0.000748,0.105235,0.149600
,,,,0.00756,0.000750,0.105288,0.149700
,,,,0.00756,0.000750,0.105293,0.149800
,,,,0.00756,0.000750,0.105300,0.149900
,,,,0.00756,0.000750,0.105430,0.150000
,,,,0.00757,0.000751,0.105449,0.150100
,,,,0.00758,0.000752,0.105451,0.150200
,,,,0.00758,0.000752,0.105491,0.150300
,,,,0.00758,0.000752,0.105511,0.150400
,,,,0.00758,0.000753,0.105549,0.150500
,,,,0.00758,0.000753,0.105694,0.150600
,,,,0.00758,0.000754,0.105715,0.150700
,,,,0.00758,0.000754,0.105730,0.150800
,,,,0.00759,0.000754,0.105770,0.150900
,,,,0.00759,0.000755,0.105779,0.151000
,,,,0.00759,0.000755,0.105877,0.151100
,,,,0.00759,0.000756,0.105916,0.151200
,,,,0.00759,0.000756,0.106002,0.151300
,,,,0.00760,0.000757,0.106026,0.151400
,,,,0.00760,0.000758,0.106032,0.151500
,,,,0.00760,0.000758,0.106061,0.151600
,,,,0.00760,0.000759,0.106073,0.151700
,,,,0.00761,0.000759,0.106095,0.151800
,,,,0.00761,0.000760,0.106098,0.151900
,,,,0.00761,0.000760,0.106135,0.152000
,,,,0.00761,0.000761,0.106138,0.152100
,,,,0.00762,0.000761,0.106158,0.152200
,,,,0.00763,0.000761,0.106166,0.152300
,,,,0.00764,0.000762,0.106180,0.152400
,,,,0.00764,0.000762,0.106183,0.152500
,,,,0.00764,0.000763,0.106216,0.152600
,,,,0.00764,0.000763,0.106225,0.152700
,,,,0.00765,0.000764,0.106281,0.152800
,,,,0.00765,0.000766,0.106314,0.152900
,,,,0.00765,0.000766,0.106317,0.153000
,,,,0.00765,0.000766,0.106345,0.153100
,,,,0.00765,0.000766,0.106392,0.153200
,,,,0.00765,0.000767,0.106411,0.153300
,,,,0.00766,0.000768,0.106418,0.153400
,,,,0.00766,0.000768,0.106477,0.153500
,,,,0.00766,0.000768,0.106504,0.153600
,,,,0.00767,0.000769,0.106526,0.153700
,,,,0.00767,0.000769,0.106605,0.153800
,,,,0.00767,0.000769,0.106675,0.153900
,,,,0.00768,0.000770,0.106687,0.154000
,,,,0.00768,0.000770,0.106695,0.154100
,,,,0.00769,0.000771,0.106709,0.154200
,,,,0.00769,0.000771,0.106723,0.154300
,,,,0.00769,0.000772,0.106742,0.154400
,,,,0.00769,0.000773,0.106770,0.154500
,,,,0.00770,0.000773,0.106800,0.154600
,,,,0.00770,0.000774,0.106805,0.154700
,,,,0.00771,0.000774,0.106816,0.154800
,,,,0.00771,0.000775,0.106852,0.154900
,,,,0.00771,0.000775,0.106860,0.155000
,,,,0.00771,0.000776,0.106949,0.155100
,,,,0.00771,0.000776,0.106959,0.155200
,,,,0.00772,0.000776,0.106982,0.155300
,,,,0.00772,0.000777,0.107046,0.155400
,,,,0.00772,0.000777,0.107056,0.155500
,,,,0.00773,0.000778,0.107060,0.155600
,,,,0.00773,0.000778,0.107084,0.155700
,,,,0.00773,0.000779,0.107102,0.155800
,,,,0.00773,0.000779,0.107102,0.155900
,,,,0.00774,0.000780,0.107154,0.156000
,,,,0.00774,0.000781,0.107205,0.156100
,,,,0.00774,0.000781,0.107209,0.156200
,,,,0.00774,0.000782,0.107261,0.156300
,,,,0.00774,0.000782,0.107262,0.156400
,,,,0.00774,0.000783,0.107271,0.156500
,,,,0.00775,0.000783,0.107277,0.156600
,,,,0.00775,0.000784,0.107359,0.156700
,,,,0.00776,0.000784,0.107391,0.156800
,,,,0.00776,0.000784,0.107476,0.156900
,,,,0.00777,0.000785,0.107669,0.157000
,,,,0.00778,0.000786,0.107712,0.157100
,,,,0.00778,0.000786,0.107717,0.157200
,,,,0.00778,0.000786,0.107748,0.157300
,,,,0.00779,0.000788,0.107818,0.157400
,,,,0.00779,0.000788,0.107844,0.157500
,,,,0.00779,0.000788,0.107900,0.157600
,,,,0.00779,0.000789,0.107900,0.157700
,,,,0.00779,0.000789,0.107917,0.157800
,,,,0.00780,0.000790,0.107917,0.157900
,,,,0.00780,0.000790,0.108003,0.158000
,,,,0.00780,0.000791,0.108097,0.158100
,,,,0.00780,0.000791,0.108216,0.158200
,,,,0.00780,0.000792,0.108263,0.158300
,,,,0.00780,0.000792,0.108264,0.158400
,,,,0.00781,0.000792,0.108275,0.158500
,,,,0.00781,0.000793,0.108282,0.158600
,,,,0.00781,0.000793,0.108325,0.158700
,,,,0.00781,0.000794,0.108392,0.158800
,,,,0.00781,0.000794,0.108413,0.158900
,,,,0.00782,0.000795,0.108510,0.159000
,,,,0.00782,0.000796,0.108581,0.159100
,,,,0.00782,0.000796,0.108591,0.159200
,,,,0.00782,0.000797,0.108604,0.159300
,,,,0.00782,0.000797,0.108613,0.159400
,,,,0.00783,0.000798,0.108626,0.159500
,,,,0.00783,0.000798,0.108633,0.159600
,,,,0.00783,0.000799,0.108652,0.159700
,,,,0.00784,0.000799,0.108717,0.159800
,,,,0.00784,0.000799,0.108814,0.159900
,,,,0.00784,0.000800,0.108853,0.160000
,,,,0.00784,0.000800,0.108861,0.160100
,,,,0.00784,0.000801,0.108898,0.160200
,,,,0.00784,0.000801,0.108964,0.160300
,,,,0.00785,0.000802,0.108971,0.160400
,,,,0.00785,0.000802,0.109086,0.160500
,,,,0.00785,0.000803,0.109109,0.160600
,,,,0.00785,0.000804,0.109129,0.160700
,,,,0.00785,0.000804,0.109208,0.160800
,,,,0.00785,0.000805,0.109291,0.160900
,,,,0.00785,0.000805,0.109374,0.161000
,,,,0.00786,0.000806,0.109377,0.161100
,,,,0.00786,0.000806,0.109393,0.161200
,,,,0.00786,0.000807,0.109398,0.161300
,,,,0.00786,0.000807,0.109509,0.161400
,,,,0.00786,0.000807,0.109573,0.161500
,,,,0.00786,0.000808,0.109703,0.161600
,,,,0.00787,0.000808,0.109711,0.161700
,,,,0.00787,0.000809,0.109737,0.161800
,,,,0.00787,0.000809,0.109746,0.161900
,,,,0.00788,0.000810,0.109785,0.162000
,,,,0.00788,0.000812,0.109803,0.162100
,,,,0.00788,0.000812,0.109805,0.162200
,,,,0.00788,0.000812,0.109806,0.162300
,,,,0.00788,0.000812,0.109810,0.162400
,,,,0.00788,0.000813,0.109813,0.162500
,,,,0.00789,0.000814,0.109890,0.162600
,,,,0.00789,0.000814,0.109897,0.162700
,,,,0.00789,0.000814,0.109917,0.162800
,,,,0.00789,0.000814,0.109987,0.162900
,,,,0.00789,0.000815,0.109988,0.163000
,,,,0.00789,0.000815,0.109990,0.163100
,,,,0.00789,0.000816,0.110005,0.163200
,,,,0.00789,0.000816,0.110025,0.163300
,,,,0.00789,0.000817,0.110051,0.163400
,,,,0.00790,0.000817,0.110059,0.163500
,,,,0.00790,0.000818,0.110090,0.163600
,,,,0.00790,0.000819,0.110161,0.163700
,,,,0.00791,0.000820,0.110163,0.163800
,,,,0.00791,0.000820,0.110179,0.163900
,,,,0.00791,0.000820,0.110195,0.164000
,,,,0.00791,0.000821,0.110245,0.164100
,,,,0.00791,0.000821,0.110250,0.164200
,,,,0.00792,0.000822,0.110266,0.164300
,,,,0.00792,0.000822,0.110297,0.164400
,,,,0.00792,0.000822,0.110380,0.164500
,,,,0.00793,0.000823,0.110399,0.164600
,,,,0.00793,0.000824,0.110407,0.164700
,,,,0.00793,0.000824,0.110416,0.164800
,,,,0.00793,0.000825,0.110419,0.164900
,,,,0.00793,0.000825,0.110445,0.165000
,,,,0.00793,0.000825,0.110456,0.165100
,,,,0.00794,0.000826,0.110492,0.165200
,,,,0.00794,0.000827,0.110550,0.165300
,,,,0.00794,0.000827,0.110584,0.165400
,,,,0.00794,0.000828,0.110630,0.165500
,,,,0.00795,0.000828,0.110641,0.165600
,,,,0.00795,0.000829,0.110665,0.165700
,,,,0.00795,0.000829,0.110687,0.165800
,,,,0.00795,0.000829,0.110700,0.165900
,,,,0.00795,0.000830,0.110717,0.166000
,,,,0.00795,0.000830,0.110731,0.166100
,,,,0.00795,0.000831,0.110811,0.166200
,,,,0.00795,0.000832,0.110837,0.166300
,,,,0.00795,0.000832,0.110893,0.166400
,,,,0.00795,0.000833,0.110912,0.166500
,,,,0.00795,0.000833,0.111001,0.166600
,,,,0.00795,0.000834,0.111070,0.166700
,,,,0.00796,0.000834,0.111082,0.166800
,,,,0.00796,0.000836,0.111131,0.166900
,,,,0.00796,0.000836,0.111137,0.167000
,,,,0.00796,0.000836,0.111195,0.167100
,,,,0.00796,0.000836,0.111200,0.167200
,,,,0.00796,0.000837,0.111218,0.167300
,,,,0.00796,0.000837,0.111239,0.167400
,,,,0.00796,0.000837,0.111273,0.167500
,,,,0.00797,0.000838,0.111282,0.167600
,,,,0.00797,0.000838,0.111290,0.167700
,,,,0.00798,0.000839,0.111293,0.167800
,,,,0.00799,0.000840,0.111297,0.167900
,,,,0.00799,0.000840,0.111299,0.168000
,,,,0.00799,0.000840,0.111386,0.168100
,,,,0.00799,0.000841,0.111415,0.168200
,,,,0.00800,0.000842,0.111445,0.168300
,,,,0.00800,0.000843,0.111454,0.168400
,,,,0.00800,0.000843,0.111479,0.168500
,,,,0.00800,0.000843,0.111526,0.168600
,,,,0.00800,0.000844,0.111574,0.168700
,,,,0.00801,0.000845,0.111619,0.168800
,,,,0.00801,0.000845,0.111643,0.168900
,,,,0.00801,0.000845,0.111654,0.169000
,,,,0.00801,0.000845,0.111722,0.169100
,,,,0.00801,0.000846,0.111775,0.169200
,,,,0.00801,0.000846,0.111823,0.169300
,,,,0.00801,0.000847,0.111853,0.169400
,,,,0.00801,0.000847,0.111900,0.169500
,,,,0.00801,0.000848,0.111942,0.169600
,,,,0.00801,0.000848,0.111978,0.169700
,,,,0.00801,0.000849,0.112082,0.169800
,,,,0.00802,0.000850,0.112100,0.169900
,,,,0.00802,0.000850,0.112102,0.170000
,,,,0.00802,0.000851,0.112188,0.170100
,,,,0.00802,0.000851,0.112237,0.170200
,,,,0.00803,0.000852,0.112268,0.170300
,,,,0.00804,0.000852,0.112404,0.170400
,,,,0.00804,0.000852,0.112404,0.170500
,,,,0.00804,0.000853,0.112434,0.170600
,,,,0.00804,0.000853,0.112470,0.170700
,,,,0.00804,0.000854,0.112481,0.170800
,,,,0.00804,0.000854,0.112525,0.170900
,,,,0.00804,0.000855,0.112565,0.171000
,,,,0.00804,0.000856,0.112623,0.171100
,,,,0.00804,0.000856,0.112682,0.171200
,,,,0.00805,0.000857,0.112733,0.171300
,,,,0.00806,0.000857,0.112787,0.171400
,,,,0.00806,0.000858,0.112833,0.171500
,,,,0.00806,0.000858,0.112847,0.171600
,,,,0.00806,0.000859,0.112875,0.171700
,,,,0.00806,0.000859,0.112919,0.171800
,,,,0.00807,0.000860,0.112934,0.171900
,,,,0.00807,0.000860,0.112944,0.172000
,,,,0.00807,0.000860,0.112965,0.172100
,,,,0.00807,0.000861,0.112996,0.172200
,,,,0.00807,0.000861,0.113028,0.172300
,,,,0.00808,0.000863,0.113087,0.172400
,,,,0.00808,0.000863,0.113089,0.172500
,,,,0.00808,0.000863,0.113091,0.172600
,,,,0.00808,0.000863,0.113125,0.172700
,,,,0.00808,0.000864,0.113149,0.172800
,,,,0.00808,0.000865,0.113159,0.172900
,,,,0.00808,0.000865,0.113162,0.173000
,,,,0.00809,0.000866,0.113180,0.173100
,,,,0.00810,0.000866,0.113260,0.173200
,,,,0.00811,0.000867,0.113268,0.173300
,,,,0.00811,0.000867,0.113289,0.173400
,,,,0.00811,0.000868,0.113364,0.173500
,,,,0.00811,0.000868,0.113384,0.173600
,,,,0.00811,0.000868,0.113411,0.173700
,,,,0.00811,0.000869,0.113483,0.173800
,,,,0.00812,0.000869,0.113575,0.173900
,,,,0.00813,0.000870,0.113588,0.174000
,,,,0.00813,0.000870,0.113605,0.174100
,,,,0.00814,0.000871,0.113609,0.174200
,,,,0.00814,0.000872,0.113642,0.174300
,,,,0.00814,0.000872,0.113650,0.174400
,,,,0.00814,0.000873,0.113652,0.174500
,,,,0.00814,0.000874,0.113681,0.174600
,,,,0.00814,0.000874,0.113690,0.174700
,,,,0.00814,0.000874,0.113708,0.174800
,,,,0.00815,0.000875,0.113732,0.174900
,,,,0.00815,0.000875,0.113745,0.175000
,,,,0.00815,0.000875,0.113762,0.175100
,,,,0.00816,0.000876,0.113824,0.175200
,,,,0.00816,0.000876,0.113830,0.175300
,,,,0.00816,0.000877,0.113836,0.175400
,,,,0.00816,0.000877,0.113869,0.175500
,,,,0.00817,0.000878,0.114053,0.175600
,,,,0.00818,0.000878,0.114063,0.175700
,,,,0.00818,0.000879,0.114075,0.175800
,,,,0.00818,0.000880,0.114141,0.175900
,,,,0.00818,0.000880,0.114144,0.176000
,,,,0.00819,0.000881,0.114160,0.176100
,,,,0.00819,0.000881,0.114160,0.176200
,,,,0.00819,0.000882,0.114172,0.176300
,,,,0.00820,0.000882,0.114233,0.176400
,,,,0.00820,0.000883,0.114247,0.176500
,,,,0.00820,0.000883,0.114256,0.176600
,,,,0.00820,0.000883,0.114267,0.176700
,,,,0.00821,0.000884,0.114303,0.176800
,,,,0.00821,0.000884,0.114321,0.176900
,,,,0.00821,0.000885,0.114332,0.177000
,,,,0.00821,0.000885,0.114425,0.177100
,,,,0.00822,0.000886,0.114442,0.177200
,,,,0.00822,0.000886,0.114474,0.177300
,,,,0.00822,0.000888,0.114575,0.177400
,,,,0.00822,0.000888,0.114575,0.177500
,,,,0.00822,0.000888,0.114593,0.177600
,,,,0.00822,0.000889,0.114604,0.177700
,,,,0.00823,0.000889,0.114608,0.177800
,,,,0.00823,0.000890,0.114651,0.177900
,,,,0.00823,0.000890,0.114654,0.178000
,,,,0.00823,0.000891,0.114758,0.178100
,,,,0.00823,0.000891,0.114770,0.178200
,,,,0.00823,0.000892,0.114799,0.178300
,,,,0.00823,0.000892,0.114885,0.178400
,,,,0.00823,0.000892,0.114906,0.178500
,,,,0.00824,0.000893,0.114930,0.178600
,,,,0.00824,0.000893,0.114932,0.178700
,,,,0.00824,0.000894,0.114955,0.178800
,,,,0.00824,0.000895,0.115031,0.178900
,,,,0.00825,0.000895,0.115173,0.179000
,,,,0.00825,0.000896,0.115207,0.179100
,,,,0.00825,0.000896,0.115255,0.179200
,,,,0.00825,0.000897,0.115266,0.179300
,,,,0.00826,0.000898,0.115283,0.179400
,,,,0.00826,0.000898,0.115288,0.179500
,,,,0.00826,0.000898,0.115322,0.179600
,,,,0.00826,0.000898,0.115356,0.179700
,,,,0.00826,0.000899,0.115365,0.179800
,,,,0.00826,0.000899,0.115384,0.179900
,,,,0.00826,0.000900,0.115423,0.180000
,,,,0.00826,0.000900,0.115482,0.180100
,,,,0.00827,0.000901,0.115493,0.180200
,,,,0.00827,0.000901,0.115499,0.180300
,,,,0.00827,0.000903,0.115511,0.180400
,,,,0.00827,0.000903,0.115541,0.180500
,,,,0.00827,0.000903,0.115596,0.180600
,,,,0.00828,0.000904,0.115598,0.180700
,,,,0.00828,0.000904,0.115648,0.180800
,,,,0.00828,0.000905,0.115672,0.180900
,,,,0.00828,0.000905,0.115679,0.181000
,,,,0.00828,0.000906,0.115701,0.181100
,,,,0.00828,0.000906,0.115728,0.181200
,,,,0.00828,0.000906,0.115760,0.181300
,,,,0.00828,0.000907,0.115788,0.181400
,,,,0.00829,0.000908,0.115875,0.181500
,,,,0.00829,0.000908,0.115937,0.181600
,,,,0.00829,0.000908,0.115955,0.181700
,,,,0.00829,0.000909,0.115982,0.181800
,,,,0.00830,0.000909,0.116013,0.181900
,,,,0.00830,0.000911,0.116024,0.182000
,,,,0.00830,0.000911,0.116026,0.182100
,,,,0.00830,0.000911,0.116032,0.182200
,,,,0.00830,0.000912,0.116070,0.182300
,,,,0.00830,0.000912,0.116080,0.182400
,,,,0.00831,0.000913,0.116119,0.182500
,,,,0.00831,0.000913,0.116123,0.182600
,,,,0.00832,0.000913,0.116157,0.182700
,,,,0.00833,0.000914,0.116218,0.182800
,,,,0.00833,0.000914,0.116297,0.182900
,,,,0.00833,0.000915,0.116455,0.183000
,,,,0.00834,0.000915,0.116462,0.183100
,,,,0.00834,0.000916,0.116495,0.183200
,,,,0.00834,0.000917,0.116508,0.183300
,,,,0.00834,0.000917,0.116528,0.183400
,,,,0.00834,0.000918,0.116588,0.183500
,,,,0.00834,0.000918,0.116646,0.183600
,,,,0.00834,0.000919,0.116649,0.183700
,,,,0.00835,0.000919,0.116674,0.183800
,,,,0.00836,0.000920,0.116850,0.183900
,,,,0.00836,0.000920,0.116872,0.184000
,,,,0.00836,0.000921,0.116915,0.184100
,,,,0.00836,0.000921,0.116916,0.184200
,,,,0.00836,0.000921,0.116937,0.184300
,,,,0.00836,0.000922,0.117113,0.184400
,,,,0.00836,0.000922,0.117144,0.184500
,,,,0.00837,0.000923,0.117244,0.184600
,,,,0.00837,0.000923,0.117255,0.184700
,,,,0.00838,0.000925,0.117270,0.184800
,,,,0.00838,0.000925,0.117293,0.184900
,,,,0.00838,0.000925,0.117299,0.185000
,,,,0.00838,0.000926,0.117304,0.185100
,,,,0.00838,0.000926,0.117376,0.185200
,,,,0.00838,0.000927,0.117400,0.185300
,,,,0.00839,0.000927,0.117487,0.185400
,,,,0.00839,0.000928,0.117497,0.185500
,,,,0.00839,0.000928,0.117518,0.185600
,,,,0.00840,0.000929,0.117612,0.185700
,,,,0.00840,0.000929,0.117624,0.185800
,,,,0.00840,0.000929,0.117634,0.185900
,,,,0.00840,0.000930,0.117671,0.186000
,,,,0.00841,0.000930,0.117692,0.186100
,,,,0.00841,0.000931,0.117697,0.186200
,,,,0.00841,0.000932,0.117719,0.186300
,,,,0.00841,0.000932,0.117729,0.186400
,,,,0.00841,0.000932,0.117806,0.186500
,,,,0.00841,0.000933,0.117807,0.186600
,,,,0.00841,0.000934,0.117807,0.186700
,,,,0.00841,0.000934,0.117842,0.186800
,,,,0.00841,0.000935,0.117867,0.186900
,,,,0.00841,0.000935,0.117870,0.187000
,,,,0.00842,0.000936,0.117888,0.187100
,,,,0.00842,0.000936,0.117971,0.187200
,,,,0.00842,0.000937,0.118025,0.187300
,,,,0.00842,0.000937,0.118066,0.187400
,,,,0.00842,0.000937,0.118066,0.187500
,,,,0.00842,0.000938,0.118122,0.187600
,,,,0.00843,0.000938,0.118128,0.187700
,,,,0.00843,0.000939,0.118153,0.187800
,,,,0.00843,0.000939,0.118169,0.187900
,,,,0.00843,0.000940,0.118172,0.188000
,,,,0.00844,0.000941,0.118189,0.188100
,,,,0.00844,0.000941,0.118196,0.188200
,,,,0.00844,0.000942,0.118219,0.188300
,,,,0.00845,0.000943,0.118289,0.188400
,,,,0.00845,0.000943,0.118295,0.188500
,,,,0.00845,0.000943,0.118332,0.188600
,,,,0.00845,0.000944,0.118389,0.188700
,,,,0.00845,0.000944,0.118400,0.188800
,,,,0.00846,0.000945,0.118434,0.188900
,,,,0.00846,0.000945,0.118483,0.189000
,,,,0.00846,0.000946,0.118517,0.189100
,,,,0.00846,0.000946,0.118609,0.189200
,,,,0.00846,0.000946,0.118718,0.189300
,,,,0.00846,0.000947,0.118756,0.189400
,,,,0.00846,0.000947,0.118944,0.189500
,,,,0.00846,0.000948,0.118972,0.189600
,,,,0.00847,0.000949,0.119003,0.189700
,,,,0.00847,0.000949,0.119039,0.189800
,,,,0.00847,0.000950,0.119139,0.189900
,,,,0.00847,0.000950,0.119173,0.190000
,,,,0.00847,0.000951,0.119231,0.190100
,,,,0.00847,0.000952,0.119235,0.190200
,,,,0.00847,0.000952,0.119326,0.190300
,,,,0.00847,0.000952,0.119354,0.190400
,,,,0.00847,0.000952,0.119390,0.190500
,,,,0.00847,0.000953,0.119422,0.190600
,,,,0.00847,0.000953,0.119423,0.190700
,,,,0.00848,0.000954,0.119472,0.190800
,,,,0.00849,0.000954,0.119586,0.190900
,,,,0.00849,0.000955,0.119627,0.191000
,,,,0.00850,0.000955,0.119694,0.191100
,,,,0.00850,0.000956,0.119870,0.191200
,,,,0.00850,0.000957,0.119898,0.191300
,,,,0.00850,0.000958,0.119901,0.191400
,,,,0.00850,0.000958,0.119911,0.191500
,,,,0.00850,0.000958,0.119978,0.191600
,,,,0.00850,0.000959,0.119982,0.191700
,,,,0.00851,0.000959,0.119984,0.191800
,,,,0.00852,0.000959,0.120023,0.191900
,,,,0.00852,0.000960,0.120074,0.192000
,,,,0.00852,0.000961,0.120083,0.192100
,,,,0.00852,0.000961,0.120236,0.192200
,,,,0.00852,0.000961,0.120256,0.192300
,,,,0.00852,0.000962,0.120259,0.192400
,,,,0.00852,0.000962,0.120268,0.192500
,,,,0.00852,0.000963,0.120295,0.192600
,,,,0.00853,0.000964,0.120360,0.192700
,,,,0.00853,0.000965,0.120378,0.192800
,,,,0.00853,0.000965,0.120422,0.192900
,,,,0.00853,0.000965,0.120425,0.193000
,,,,0.00853,0.000966,0.120449,0.193100
,,,,0.00854,0.000966,0.120454,0.193200
,,,,0.00854,0.000967,0.120459,0.193300
,,,,0.00854,0.000967,0.120544,0.193400
,,,,0.00854,0.000967,0.120548,0.193500
,,,,0.00854,0.000968,0.120557,0.193600
,,,,0.00854,0.000968,0.120602,0.193700
,,,,0.00854,0.000969,0.120675,0.193800
,,,,0.00854,0.000969,0.120684,0.193900
,,,,0.00855,0.000970,0.120702,0.194000
,,,,0.00855,0.000970,0.120706,0.194100
,,,,0.00856,0.000972,0.120718,0.194200
,,,,0.00856,0.000972,0.120730,0.194300
,,,,0.00856,0.000972,0.120755,0.194400
,,,,0.00856,0.000973,0.120809,0.194500
,,,,0.00856,0.000974,0.120809,0.194600
,,,,0.00856,0.000974,0.120843,0.194700
,,,,0.00857,0.000974,0.120931,0.194800
,,,,0.00857,0.000975,0.120950,0.194900
,,,,0.00857,0.000975,0.121040,0.195000
,,,,0.00857,0.000975,0.121117,0.195100
,,,,0.00858,0.000976,0.121117,0.195200
,,,,0.00858,0.000977,0.121139,0.195300
,,,,0.00858,0.000977,0.121157,0.195400
,,,,0.00858,0.000977,0.121198,0.195500
,,,,0.00859,0.000978,0.121199,0.195600
,,,,0.00859,0.000980,0.121235,0.195700
,,,,0.00859,0.000980,0.121268,0.195800
,,,,0.00859,0.000980,0.121330,0.195900
,,,,0.00859,0.000980,0.121371,0.196000
,,,,0.00859,0.000981,0.121376,0.196100
,,,,0.00859,0.000982,0.121398,0.196200
,,,,0.00859,0.000982,0.121483,0.196300
,,,,0.00860,0.000982,0.121515,0.196400
,,,,0.00861,0.000983,0.121518,0.196500
,,,,0.00861,0.000983,0.121657,0.196600
,,,,0.00861,0.000984,0.121684,0.196700
,,,,0.00861,0.000984,0.121703,0.196800
,,,,0.00861,0.000985,0.121713,0.196900
,,,,0.00861,0.000986,0.121783,0.197000
,,,,0.00861,0.000986,0.121799,0.197100
,,,,0.00862,0.000986,0.121801,0.197200
,,,,0.00862,0.000986,0.122188,0.197300
,,,,0.00863,0.000987,0.122230,0.197400
,,,,0.00863,0.000988,0.122316,0.197500
,,,,0.00863,0.000988,0.122425,0.197600
,,,,0.00863,0.000988,0.122433,0.197700
,,,,0.00863,0.000989,0.122483,0.197800
,,,,0.00863,0.000989,0.122493,0.197900
,,,,0.00863,0.000990,0.122499,0.198000
,,,,0.00863,0.000990,0.122500,0.198100
,,,,0.00864,0.000991,0.122522,0.198200
,,,,0.00864,0.000991,0.122539,0.198300
,,,,0.00864,0.000992,0.122583,0.198400
,,,,0.00864,0.000992,0.122591,0.198500
,,,,0.00864,0.000993,0.122635,0.198600
,,,,0.00865,0.000994,0.122661,0.198700
,,,,0.00865,0.000994,0.122673,0.198800
,,,,0.00865,0.000995,0.122677,0.198900
,,,,0.00865,0.000995,0.122763,0.199000
,,,,0.00865,0.000996,0.122801,0.199100
,,,,0.00866,0.000996,0.122866,0.199200
,,,,0.00866,0.000997,0.122893,0.199300
,,,,0.00866,0.000997,0.122911,0.199400
,,,,0.00867,0.000998,0.122973,0.199500
,,,,0.00867,0.000998,0.123067,0.199600
,,,,0.00867,0.000999,0.123114,0.199700
,,,,0.00867,0.000999,0.123187,0.199800
,,,,0.00867,0.001001,0.123202,0.199900
[truncated: 1,046,576+ more rows]

## Sheet: Figure 6M G Function
distance,cumulated_frequency,X1,Y1,X2,Y2,X3,Y3
0.00000,0.000000,0.00000,0.000000,0.150053,0.000111,0.160202,0.011111								*Raw values for the charts presented were acquired from the Fiji software
0.00109,0.000000,0.00109,0.000000,0.150053,0.000111,0.160202,0.022222
0.00217,0.000000,0.00217,0.000000,0.150141,0.000222,0.212164,0.033333
0.00326,0.000000,0.00326,0.000000,0.150141,0.000222,0.212164,0.044444
0.00434,0.000000,0.00434,0.000000,0.150545,0.000333,0.229808,0.055556
0.00543,0.000000,0.00543,0.000000,0.150545,0.000333,0.229808,0.066667
0.00651,0.000000,0.00651,0.000000,0.150552,0.000444,0.241391,0.077778
0.00760,0.000000,0.00760,0.000000,0.150552,0.000444,0.241391,0.088889
0.00869,0.000000,0.00869,0.000000,0.150712,0.000556,0.244445,0.100000
0.00977,0.000000,0.00977,0.000000,0.150712,0.000556,0.244445,0.111111
0.01086,0.000000,0.01086,0.000000,0.150808,0.000667,0.251827,0.122222
0.01194,0.000000,0.01194,0.000000,0.150808,0.000667,0.251827,0.133333
0.01303,0.000000,0.01303,0.000000,0.150938,0.000778,0.273166,0.144444
0.01412,0.000000,0.01412,0.000000,0.150938,0.000778,0.273166,0.155556
0.01520,0.000000,0.01520,0.000000,0.150985,0.000889,0.280970,0.166667
0.01629,0.000000,0.01629,0.000000,0.150985,0.000889,0.280970,0.177778
0.01737,0.000000,0.01737,0.000000,0.151016,0.001000,0.282807,0.188889
0.01846,0.000000,0.01846,0.000000,0.151016,0.001000,0.282807,0.200000
0.01954,0.000000,0.01954,0.000000,0.151132,0.001111,0.289232,0.211111
0.02063,0.000000,0.02063,0.000000,0.151132,0.001111,0.289232,0.222222
0.02172,0.000000,0.02172,0.000000,0.151168,0.001222,0.290795,0.233333
0.02280,0.000000,0.02280,0.000000,0.151168,0.001222,0.299085,0.244444
0.02389,0.000000,0.02389,0.000000,0.151215,0.001333,0.299085,0.255556
0.02497,0.000000,0.02497,0.000000,0.151215,0.001333,0.304314,0.266667
0.02606,0.000000,0.02606,0.000000,0.151237,0.001444,0.307294,0.277778
0.02715,0.000000,0.02715,0.000000,0.151237,0.001444,0.307294,0.288889
0.02823,0.000000,0.02823,0.000000,0.151255,0.001556,0.307756,0.300000
0.02932,0.000000,0.02932,0.000000,0.151255,0.001556,0.307756,0.311111
0.03040,0.000000,0.03040,0.000000,0.151298,0.001667,0.308119,0.322222
0.03149,0.000000,0.03149,0.000000,0.151298,0.001667,0.308119,0.333333
0.03257,0.000000,0.03257,0.000000,0.151366,0.001778,0.310670,0.344444
0.03366,0.000000,0.03366,0.000000,0.151366,0.001778,0.311745,0.355556
0.03475,0.000000,0.03475,0.000000,0.151404,0.001889,0.312315,0.366667
0.03583,0.000000,0.03583,0.000000,0.151404,0.001889,0.312315,0.377778
0.03692,0.000000,0.03692,0.000000,0.151430,0.002000,0.312969,0.388889
0.03800,0.000000,0.03800,0.000000,0.151430,0.002000,0.315274,0.400000
0.03909,0.000000,0.03909,0.000000,0.151516,0.002111,0.316848,0.411111
0.04018,0.000000,0.04018,0.000000,0.151516,0.002111,0.316848,0.422222
0.04126,0.000000,0.04126,0.000000,0.151761,0.002222,0.317383,0.433333
0.04235,0.000000,0.04235,0.000000,0.151761,0.002222,0.317383,0.444444
0.04343,0.000000,0.04343,0.000000,0.151812,0.013944,0.318953,0.455556
0.04452,0.000000,0.04452,0.000000,0.151812,0.013944,0.319476,0.466667
0.04560,0.000000,0.04560,0.000000,0.151812,0.013944,0.327508,0.477778
0.04669,0.000000,0.04669,0.000000,0.151812,0.013944,0.331243,0.488889
0.04778,0.000000,0.04778,0.000000,0.151812,0.013944,0.331243,0.500000
0.04886,0.000000,0.04886,0.000000,0.151812,0.013944,0.343160,0.511111
0.04995,0.000000,0.04995,0.000000,0.151812,0.013944,0.349503,0.522222
0.05103,0.000000,0.05103,0.000000,0.151812,0.013944,0.352218,0.533333
0.05212,0.000000,0.05212,0.000000,0.151812,0.013944,0.353509,0.544444
0.05320,0.000000,0.05320,0.000000,0.151812,0.013944,0.353509,0.555556
0.05429,0.000000,0.05429,0.000000,0.151812,0.013944,0.354805,0.566667
0.05538,0.000000,0.05538,0.000000,0.151812,0.013944,0.357998,0.577778
0.05646,0.000000,0.05646,0.000000,0.151812,0.013944,0.357998,0.588889
0.05755,0.000000,0.05755,0.000000,0.151812,0.013944,0.359501,0.600000
0.05863,0.000000,0.05863,0.000000,0.151812,0.013944,0.360560,0.611111
0.05972,0.000000,0.05972,0.000000,0.151812,0.013944,0.360560,0.622222
0.06081,0.000000,0.06081,0.000000,0.151812,0.013944,0.361703,0.633333
0.06189,0.000000,0.06189,0.000000,0.151812,0.013944,0.369419,0.644444
0.06298,0.000000,0.06298,0.000000,0.151812,0.013944,0.371732,0.655556
0.06406,0.000000,0.06406,0.000000,0.151812,0.013944,0.371732,0.666667
0.06515,0.000000,0.06515,0.000000,0.151812,0.013944,0.371865,0.677778
0.06623,0.000000,0.06623,0.000000,0.151812,0.013944,0.371865,0.688889
0.06732,0.000000,0.06732,0.000000,0.151812,0.013944,0.372119,0.700000
0.06841,0.000000,0.06841,0.000000,0.151812,0.013944,0.372830,0.711111
0.06949,0.000000,0.06949,0.000000,0.151812,0.013944,0.375563,0.722222
0.07058,0.000000,0.07058,0.000000,0.151812,0.013944,0.378584,0.733333
0.07166,0.000000,0.07166,0.000000,0.151812,0.013944,0.378584,0.744444
0.07275,0.000000,0.07275,0.000000,0.151812,0.013944,0.380466,0.755556
0.07384,0.000000,0.07384,0.000000,0.151812,0.013944,0.380466,0.766667
0.07492,0.000000,0.07492,0.000000,0.151812,0.013944,0.382408,0.777778
0.07601,0.000000,0.07601,0.000000,0.151812,0.013944,0.382408,0.788889
0.07709,0.000000,0.07709,0.000000,0.151812,0.013944,0.388395,0.800000
0.07818,0.000000,0.07818,0.000000,0.151812,0.013944,0.388674,0.811111
0.07926,0.000000,0.07926,0.000000,0.151812,0.013944,0.396060,0.822222
0.08035,0.000000,0.08035,0.000000,0.151812,0.013944,0.402385,0.833333
0.08144,0.000000,0.08144,0.000000,0.151812,0.013944,0.409019,0.844444
0.08252,0.000000,0.08252,0.000000,0.151812,0.013944,0.409019,0.855556
0.08361,0.000000,0.08361,0.000000,0.151812,0.013944,0.422052,0.866667
0.08469,0.000000,0.08469,0.000000,0.151812,0.013944,0.426453,0.877778
0.08578,0.000000,0.08578,0.000000,0.151812,0.013944,0.438052,0.888889
0.08687,0.000000,0.08687,0.000000,0.151812,0.013944,0.440808,0.900000
0.08795,0.000000,0.08795,0.000000,0.151812,0.013944,0.440808,0.911111
0.08904,0.000000,0.08904,0.000000,0.151812,0.013944,0.443408,0.922222
0.09012,0.000000,0.09012,0.000000,0.151812,0.013944,0.452977,0.933333
0.09121,0.000000,0.09121,0.000000,0.151812,0.013944,0.465316,0.944444
0.09229,0.000000,0.09229,0.000000,0.151812,0.013944,0.471653,0.955556
0.09338,0.000000,0.09338,0.000000,0.151812,0.013944,0.478465,0.966667
0.09447,0.000000,0.09447,0.000000,0.151812,0.013944,0.482498,0.977778
0.09555,0.000000,0.09555,0.000000,0.151812,0.013944,0.505491,0.988889
0.09664,0.000000,0.09664,0.000000,0.151812,0.013944,0.620195,1.000000
0.09772,0.000000,0.09772,0.000000,0.151812,0.013944,,
0.09881,0.000000,0.09881,0.000000,0.151812,0.013944,,
0.09990,0.000000,0.09990,0.000000,0.151812,0.013944,,
0.10098,0.000000,0.10098,0.000000,0.151812,0.013944,,
0.10207,0.000000,0.10207,0.000000,0.151812,0.013944,,
0.10315,0.000000,0.10315,0.000000,0.151812,0.013944,,
0.10424,0.000000,0.10424,0.000000,0.151812,0.013944,,
0.10532,0.000000,0.10532,0.000000,0.151812,0.013944,,
0.10641,0.000000,0.10641,0.000000,0.151812,0.013944,,
0.10750,0.000000,0.10750,0.000000,0.151812,0.013944,,
0.10858,0.000000,0.10858,0.000000,0.151812,0.013944,,
0.10967,0.000000,0.10967,0.000000,0.151812,0.013944,,
0.11075,0.000000,0.11075,0.000000,0.151812,0.013944,,
0.11184,0.000000,0.11184,0.000000,0.151812,0.013944,,
0.11292,0.000000,0.11292,0.000000,0.151812,0.013944,,
0.11401,0.000000,0.11401,0.000000,0.151812,0.013944,,
0.11510,0.000000,0.11510,0.000000,0.151812,0.013944,,
0.11618,0.000000,0.11618,0.000000,0.151812,0.013944,,
0.11727,0.000000,0.11727,0.000000,0.151812,0.013944,,
0.11835,0.000000,0.11835,0.000000,0.151812,0.013944,,
0.11944,0.000000,0.11944,0.000000,0.151812,0.013944,,
0.12053,0.000000,0.12053,0.000000,0.151812,0.013944,,
0.12161,0.000000,0.12161,0.000000,0.151812,0.013944,,
0.12270,0.000000,0.12270,0.000000,0.151812,0.013944,,
0.12378,0.000000,0.12378,0.000000,0.151812,0.013944,,
0.12487,0.000000,0.12487,0.000000,0.151812,0.013944,,
0.12595,0.000000,0.12595,0.000000,0.151812,0.013944,,
0.12704,0.000000,0.12704,0.000000,0.151812,0.013944,,
0.12813,0.000000,0.12813,0.000000,0.151812,0.013944,,
0.12921,0.000000,0.12921,0.000000,0.151812,0.013944,,
0.13030,0.000000,0.13030,0.000000,0.151812,0.013944,,
0.13138,0.000000,0.13138,0.000000,0.151812,0.013944,,
0.13247,0.000000,0.13247,0.000000,0.151812,0.013944,,
0.13356,0.000000,0.13356,0.000000,0.151812,0.013944,,
0.13464,0.000000,0.13464,0.000000,0.151812,0.013944,,
0.13573,0.000000,0.13573,0.000000,0.151812,0.013944,,
0.13681,0.000000,0.13681,0.000000,0.151812,0.013944,,
0.13790,0.000000,0.13790,0.000000,0.151812,0.013944,,
0.13898,0.000000,0.13898,0.000000,0.151812,0.013944,,
0.14007,0.000000,0.14007,0.000000,0.151812,0.013944,,
0.14116,0.000000,0.14116,0.000000,0.151812,0.013944,,
0.14224,0.000000,0.14224,0.000000,0.151812,0.013944,,
0.14333,0.000000,0.14333,0.000000,0.151812,0.013944,,
0.14441,0.000000,0.14441,0.000000,0.151812,0.013944,,
0.14550,0.000000,0.14550,0.000000,0.151812,0.013944,,
0.14659,0.000000,0.14659,0.000000,0.151812,0.013944,,
0.14767,0.000000,0.14767,0.000000,0.151812,0.013944,,
0.14876,0.000000,0.14876,0.000000,0.151812,0.013944,,
0.14984,0.000000,0.14984,0.000000,0.151812,0.013944,,
0.15093,0.000000,0.15093,0.022222,0.151812,0.013944,,
0.15201,0.000000,0.15201,0.044444,0.151812,0.013944,,
0.15310,0.000000,0.15310,0.044444,0.151812,0.013944,,
0.15419,0.000000,0.15419,0.066667,0.151812,0.013944,,
0.15527,0.000000,0.15527,0.066667,0.151812,0.013944,,
0.15636,0.000000,0.15636,0.066667,0.151812,0.013944,,
0.15744,0.000000,0.15744,0.088889,0.151812,0.013944,,
0.15853,0.000000,0.15853,0.100000,0.151812,0.013944,,
0.15961,0.000000,0.15961,0.100000,0.151812,0.013944,,
0.16070,0.000000,0.16070,0.100000,0.151812,0.013944,,
0.16179,0.000000,0.16179,0.111111,0.151812,0.013944,,
0.16287,0.000000,0.16287,0.111111,0.151812,0.013944,,
0.16396,0.022222,0.16396,0.155556,0.151812,0.013944,,
0.16504,0.022222,0.16504,0.155556,0.151812,0.013944,,
0.16613,0.022222,0.16613,0.155556,0.151812,0.013944,,
0.16722,0.022222,0.16722,0.155556,0.151812,0.013944,,
0.16830,0.022222,0.16830,0.155556,0.151812,0.013944,,
0.16939,0.022222,0.16939,0.155556,0.151812,0.013944,,
0.17047,0.022222,0.17047,0.188889,0.151812,0.013944,,
0.17156,0.022222,0.17156,0.188889,0.151812,0.013944,,
0.17264,0.044444,0.17264,0.211111,0.151812,0.013944,,
0.17373,0.044444,0.17373,0.211111,0.151812,0.013944,,
0.17482,0.044444,0.17482,0.211111,0.151812,0.013944,,
0.17590,0.044444,0.17590,0.211111,0.151812,0.013944,,
0.17699,0.044444,0.17699,0.222222,0.151812,0.013944,,
0.17807,0.044444,0.17807,0.222222,0.151812,0.013944,,
0.17916,0.044444,0.17916,0.222222,0.151812,0.013944,,
0.18025,0.066667,0.18025,0.244444,0.151812,0.013944,,
0.18133,0.066667,0.18133,0.255556,0.151812,0.013944,,
0.18242,0.066667,0.18242,0.255556,0.151812,0.013944,,
0.18350,0.066667,0.18350,0.255556,0.151812,0.013944,,
0.18459,0.066667,0.18459,0.255556,0.151812,0.013944,,
0.18567,0.066667,0.18567,0.255556,0.151812,0.013944,,
0.18676,0.066667,0.18676,0.255556,0.151812,0.013944,,
0.18785,0.066667,0.18785,0.255556,0.151812,0.013944,,
0.18893,0.066667,0.18893,0.266667,0.151812,0.013944,,
0.19002,0.088889,0.19002,0.300000,0.151812,0.013944,,
0.19110,0.088889,0.19110,0.300000,0.151812,0.013944,,
0.19219,0.088889,0.19219,0.300000,0.151812,0.013944,,
0.19328,0.088889,0.19328,0.300000,0.151812,0.013944,,
0.19436,0.100000,0.19436,0.333333,0.151812,0.013944,,
0.19545,0.122222,0.19545,0.333333,0.151812,0.013944,,
0.19653,0.122222,0.19653,0.333333,0.151812,0.013944,,
0.19762,0.122222,0.19762,0.333333,0.151812,0.013944,,
0.19870,0.122222,0.19870,0.344444,0.151812,0.013944,,
0.19979,0.122222,0.19979,0.355556,0.151812,0.013944,,
0.20088,0.122222,0.20088,0.355556,0.151812,0.013944,,
0.20196,0.122222,0.20196,0.366667,0.151812,0.013944,,
0.20305,0.122222,0.20305,0.366667,0.151812,0.013944,,
0.20413,0.122222,0.20413,0.366667,0.151812,0.013944,,
0.20522,0.144444,0.20522,0.377778,0.151812,0.013944,,
0.20631,0.144444,0.20631,0.377778,0.151812,0.013944,,
0.20739,0.144444,0.20739,0.388889,0.151812,0.013944,,
0.20848,0.144444,0.20848,0.388889,0.151812,0.013944,,
0.20956,0.144444,0.20956,0.388889,0.151812,0.013944,,
0.21065,0.155556,0.21065,0.411111,0.151812,0.013944,,
0.21173,0.155556,0.21173,0.422222,0.151812,0.013944,,
0.21282,0.155556,0.21282,0.422222,0.151812,0.013944,,
0.21391,0.166667,0.21391,0.422222,0.151812,0.013944,,
0.21499,0.166667,0.21499,0.422222,0.151812,0.013944,,
0.21608,0.177778,0.21608,0.422222,0.151812,0.013944,,
0.21716,0.200000,0.21716,0.444444,0.151812,0.013944,,
0.21825,0.200000,0.21825,0.444444,0.151812,0.013944,,
0.21933,0.211111,0.21933,0.444444,0.151812,0.013944,,
0.22042,0.211111,0.22042,0.455556,0.151812,0.013944,,
0.22151,0.222222,0.22151,0.477778,0.151812,0.013944,,
0.22259,0.222222,0.22259,0.477778,0.151812,0.013944,,
0.22368,0.222222,0.22368,0.477778,0.151812,0.013944,,
0.22476,0.222222,0.22476,0.477778,0.151812,0.013944,,
0.22585,0.222222,0.22585,0.477778,0.151812,0.013944,,
0.22694,0.222222,0.22694,0.488889,0.151812,0.013944,,
0.22802,0.233333,0.22802,0.500000,0.151812,0.013944,,
0.22911,0.233333,0.22911,0.500000,0.151812,0.013944,,
0.23019,0.244444,0.23019,0.511111,0.151812,0.013944,,
0.23128,0.266667,0.23128,0.511111,0.151812,0.013944,,
0.23236,0.266667,0.23236,0.511111,0.151812,0.013944,,
0.23345,0.266667,0.23345,0.511111,0.151812,0.013944,,
0.23454,0.266667,0.23454,0.511111,0.151812,0.013944,,
0.23562,0.266667,0.23562,0.511111,0.151812,0.013944,,
0.23671,0.266667,0.23671,0.511111,0.151812,0.013944,,
0.23779,0.266667,0.23779,0.511111,0.151812,0.013944,,
0.23888,0.266667,0.23888,0.511111,0.151812,0.013944,,
0.23997,0.266667,0.23997,0.511111,0.151812,0.013944,,
0.24105,0.288889,0.24105,0.533333,0.151812,0.013944,,
0.24214,0.288889,0.24214,0.533333,0.151812,0.013944,,
0.24322,0.288889,0.24322,0.555556,0.151812,0.013944,,
0.24431,0.288889,0.24431,0.555556,0.151812,0.013944,,
0.24539,0.288889,0.24539,0.555556,0.151812,0.013944,,
0.24648,0.288889,0.24648,0.555556,0.151812,0.013944,,
0.24757,0.322222,0.24757,0.566667,0.151812,0.013944,,
0.24865,0.322222,0.24865,0.566667,0.151812,0.013944,,
0.24974,0.322222,0.24974,0.566667,0.151812,0.013944,,
0.25082,0.333333,0.25082,0.577778,0.151812,0.013944,,
0.25191,0.333333,0.25191,0.577778,0.151812,0.013944,,
0.25300,0.333333,0.25300,0.588889,0.151812,0.013944,,
0.25408,0.344444,0.25408,0.588889,0.151812,0.013944,,
0.25517,0.355556,0.25517,0.588889,0.151812,0.013944,,
0.25625,0.355556,0.25625,0.588889,0.151812,0.013944,,
0.25734,0.355556,0.25734,0.588889,0.151812,0.013944,,
0.25842,0.355556,0.25842,0.600000,0.151812,0.013944,,
0.25951,0.366667,0.25951,0.600000,0.151812,0.013944,,
0.26060,0.366667,0.26060,0.600000,0.151812,0.013944,,
0.26168,0.366667,0.26168,0.600000,0.151812,0.013944,,
0.26277,0.366667,0.26277,0.600000,0.151812,0.013944,,
0.26385,0.366667,0.26385,0.600000,0.151812,0.013944,,
0.26494,0.366667,0.26494,0.611111,0.151812,0.013944,,
0.26602,0.366667,0.26602,0.633333,0.151812,0.013944,,
0.26711,0.366667,0.26711,0.633333,0.151812,0.013944,,
0.26820,0.377778,0.26820,0.633333,0.151812,0.013944,,
0.26928,0.400000,0.26928,0.655556,0.151812,0.013944,,
0.27037,0.411111,0.27037,0.655556,0.151812,0.013944,,
0.27145,0.411111,0.27145,0.655556,0.151812,0.013944,,
0.27254,0.411111,0.27254,0.655556,0.151830,0.014056,,
0.27363,0.411111,0.27363,0.655556,0.151830,0.014056,,
0.27471,0.433333,0.27471,0.666667,0.151845,0.014167,,
0.27580,0.433333,0.27580,0.666667,0.151845,0.014167,,
0.27688,0.433333,0.27688,0.666667,0.151878,0.014278,,
0.27797,0.433333,0.27797,0.666667,0.151878,0.014278,,
0.27905,0.433333,0.27905,0.677778,0.151903,0.014389,,
0.28014,0.433333,0.28014,0.677778,0.151903,0.014389,,
0.28123,0.444444,0.28123,0.677778,0.151981,0.014500,,
0.28231,0.444444,0.28231,0.677778,0.151981,0.014500,,
0.28340,0.444444,0.28340,0.677778,0.152435,0.014611,,
0.28448,0.455556,0.28448,0.677778,0.152435,0.014611,,
0.28557,0.466667,0.28557,0.700000,0.152802,0.014722,,
0.28666,0.466667,0.28666,0.700000,0.152802,0.014722,,
0.28774,0.466667,0.28774,0.700000,0.152846,0.014833,,
0.28883,0.466667,0.28883,0.700000,0.152846,0.014833,,
0.28991,0.488889,0.28991,0.700000,0.152875,0.014944,,
0.29100,0.488889,0.29100,0.700000,0.152875,0.014944,,
0.29208,0.488889,0.29208,0.722222,0.153093,0.015056,,
0.29317,0.488889,0.29317,0.722222,0.153093,0.015056,,
0.29426,0.500000,0.29426,0.722222,0.153098,0.015167,,
0.29534,0.500000,0.29534,0.722222,0.153098,0.015167,,
0.29643,0.511111,0.29643,0.722222,0.153182,0.015278,,
0.29751,0.511111,0.29751,0.722222,0.153182,0.015278,,
0.29860,0.511111,0.29860,0.722222,0.153552,0.015389,,
0.29969,0.511111,0.29969,0.733333,0.153552,0.015389,,
0.30077,0.533333,0.30077,0.744444,0.153691,0.015500,,
0.30186,0.533333,0.30186,0.744444,0.153691,0.015500,,
0.30294,0.533333,0.30294,0.744444,0.153738,0.015611,,
0.30403,0.544444,0.30403,0.744444,0.153738,0.015611,,
0.30511,0.544444,0.30511,0.744444,0.153918,0.015722,,
0.30620,0.544444,0.30620,0.766667,0.153918,0.015722,,
0.30729,0.555556,0.30729,0.766667,0.154058,0.015833,,
0.30837,0.555556,0.30837,0.766667,0.154058,0.015833,,
0.30946,0.555556,0.30946,0.766667,0.154163,0.015944,,
0.31054,0.555556,0.31054,0.766667,0.154163,0.015944,,
0.31163,0.555556,0.31163,0.766667,0.154403,0.016056,,
0.31272,0.555556,0.31272,0.766667,0.154403,0.016056,,
0.31380,0.566667,0.31380,0.777778,0.154407,0.016167,,
0.31489,0.577778,0.31489,0.777778,0.154407,0.016167,,
0.31597,0.577778,0.31597,0.777778,0.154412,0.016278,,
0.31706,0.577778,0.31706,0.777778,0.154412,0.016278,,
0.31814,0.577778,0.31814,0.777778,0.154475,0.016389,,
0.31923,0.577778,0.31923,0.777778,0.154475,0.016389,,
0.32032,0.577778,0.32032,0.777778,0.154707,0.016500,,
0.32140,0.577778,0.32140,0.777778,0.154707,0.016500,,
0.32249,0.588889,0.32249,0.788889,0.154905,0.016611,,
0.32357,0.588889,0.32357,0.788889,0.154905,0.016611,,
0.32466,0.588889,0.32466,0.800000,0.155085,0.016722,,
0.32574,0.588889,0.32574,0.800000,0.155085,0.016722,,
0.32683,0.611111,0.32683,0.811111,0.155100,0.016833,,
0.32792,0.611111,0.32792,0.811111,0.155100,0.016833,,
0.32900,0.611111,0.32900,0.811111,0.155174,0.016944,,
0.33009,0.611111,0.33009,0.811111,0.155174,0.016944,,
0.33117,0.611111,0.33117,0.811111,0.155196,0.017056,,
0.33226,0.622222,0.33226,0.822222,0.155196,0.017056,,
0.33335,0.622222,0.33335,0.822222,0.155217,0.017167,,
0.33443,0.644444,0.33443,0.822222,0.155217,0.017167,,
0.33552,0.644444,0.33552,0.822222,0.155477,0.017278,,
0.33660,0.644444,0.33660,0.822222,0.155477,0.017278,,
0.33769,0.644444,0.33769,0.822222,0.155501,0.017389,,
0.33877,0.644444,0.33877,0.822222,0.155501,0.017389,,
0.33986,0.655556,0.33986,0.822222,0.155704,0.017500,,
0.34095,0.655556,0.34095,0.822222,0.155704,0.017500,,
0.34203,0.655556,0.34203,0.822222,0.155762,0.017611,,
0.34312,0.655556,0.34312,0.833333,0.155762,0.017611,,
0.34420,0.655556,0.34420,0.833333,0.155892,0.017722,,
0.34529,0.655556,0.34529,0.833333,0.155892,0.017722,,
0.34638,0.655556,0.34638,0.833333,0.155914,0.017833,,
0.34746,0.655556,0.34746,0.833333,0.155914,0.017833,,
0.34855,0.655556,0.34855,0.833333,0.156038,0.017944,,
0.34963,0.666667,0.34963,0.844444,0.156038,0.017944,,
0.35072,0.677778,0.35072,0.844444,0.156055,0.018056,,
0.35180,0.677778,0.35180,0.844444,0.156055,0.018056,,
0.35289,0.677778,0.35289,0.844444,0.156058,0.018111,,
0.35398,0.688889,0.35398,0.855556,0.156294,0.018222,,
0.35506,0.688889,0.35506,0.855556,0.156294,0.018222,,
0.35615,0.688889,0.35615,0.855556,0.156383,0.018333,,
0.35723,0.688889,0.35723,0.855556,0.156383,0.018333,,
0.35832,0.700000,0.35832,0.866667,0.156391,0.018444,,
0.35941,0.700000,0.35941,0.866667,0.156391,0.018444,,
0.36049,0.700000,0.36049,0.877778,0.156442,0.018556,,
0.36158,0.700000,0.36158,0.877778,0.156442,0.018556,,
0.36266,0.700000,0.36266,0.877778,0.156475,0.018667,,
0.36375,0.700000,0.36375,0.877778,0.156475,0.018667,,
0.36483,0.700000,0.36483,0.877778,0.156485,0.037500,,
0.36592,0.722222,0.36592,0.888889,0.156485,0.037500,,
0.36701,0.722222,0.36701,0.888889,0.156485,0.037500,,
0.36809,0.722222,0.36809,0.888889,0.156485,0.037500,,
0.36918,0.722222,0.36918,0.888889,0.156485,0.037500,,
0.37026,0.722222,0.37026,0.888889,0.156485,0.037500,,
0.37135,0.722222,0.37135,0.888889,0.156485,0.037500,,
0.37243,0.722222,0.37243,0.888889,0.156485,0.037500,,
0.37352,0.722222,0.37352,0.900000,0.156485,0.037500,,
0.37461,0.733333,0.37461,0.900000,0.156485,0.037500,,
0.37569,0.733333,0.37569,0.900000,0.156485,0.037500,,
0.37678,0.733333,0.37678,0.900000,0.156485,0.037500,,
0.37786,0.733333,0.37786,0.911111,0.156485,0.037500,,
0.37895,0.733333,0.37895,0.911111,0.156485,0.037500,,
0.38004,0.744444,0.38004,0.911111,0.156485,0.037500,,
0.38112,0.744444,0.38112,0.911111,0.156485,0.037500,,
0.38221,0.744444,0.38221,0.911111,0.156485,0.037500,,
0.38329,0.744444,0.38329,0.911111,0.156485,0.037500,,
0.38438,0.755556,0.38438,0.911111,0.156485,0.037500,,
0.38546,0.755556,0.38546,0.911111,0.156485,0.037500,,
0.38655,0.755556,0.38655,0.911111,0.156485,0.037500,,
0.38764,0.755556,0.38764,0.911111,0.156485,0.037500,,
0.38872,0.755556,0.38872,0.911111,0.156485,0.037500,,
0.38981,0.755556,0.38981,0.911111,0.156485,0.037500,,
0.39089,0.755556,0.39089,0.911111,0.156485,0.037500,,
0.39198,0.755556,0.39198,0.911111,0.156485,0.037500,,
0.39307,0.766667,0.39307,0.911111,0.156485,0.037500,,
0.39415,0.766667,0.39415,0.922222,0.156485,0.037500,,
0.39524,0.766667,0.39524,0.922222,0.156485,0.037500,,
0.39632,0.766667,0.39632,0.922222,0.156485,0.037500,,
0.39741,0.766667,0.39741,0.922222,0.156485,0.037500,,
0.39849,0.766667,0.39849,0.922222,0.156485,0.037500,,
0.39958,0.777778,0.39958,0.922222,0.156485,0.037500,,
0.40067,0.777778,0.40067,0.922222,0.156485,0.037500,,
0.40175,0.777778,0.40175,0.922222,0.156485,0.037500,,
0.40284,0.788889,0.40284,0.922222,0.156485,0.037500,,
0.40392,0.788889,0.40392,0.933333,0.156485,0.037500,,
0.40501,0.788889,0.40501,0.933333,0.156485,0.037500,,
0.40610,0.788889,0.40610,0.933333,0.156485,0.037500,,
0.40718,0.788889,0.40718,0.933333,0.156485,0.037500,,
0.40827,0.788889,0.40827,0.933333,0.156485,0.037500,,
0.40935,0.788889,0.40935,0.933333,0.156485,0.037500,,
0.41044,0.800000,0.41044,0.933333,0.156485,0.037500,,
0.41152,0.800000,0.41152,0.933333,0.156485,0.037500,,
0.41261,0.800000,0.41261,0.933333,0.156485,0.037500,,
0.41370,0.800000,0.41370,0.933333,0.156485,0.037500,,
0.41478,0.800000,0.41478,0.933333,0.156485,0.037500,,
0.41587,0.800000,0.41587,0.933333,0.156485,0.037500,,
0.41695,0.822222,0.41695,0.933333,0.156485,0.037500,,
0.41804,0.822222,0.41804,0.933333,0.156485,0.037500,,
0.41913,0.822222,0.41913,0.933333,0.156485,0.037500,,
0.42021,0.822222,0.42021,0.944444,0.156485,0.037500,,
0.42130,0.822222,0.42130,0.944444,0.156485,0.037500,,
0.42238,0.822222,0.42238,0.944444,0.156485,0.037500,,
0.42347,0.822222,0.42347,0.944444,0.156485,0.037500,,
0.42455,0.822222,0.42455,0.944444,0.156485,0.037500,,
0.42564,0.822222,0.42564,0.944444,0.156485,0.037500,,
0.42673,0.822222,0.42673,0.944444,0.156485,0.037500,,
0.42781,0.822222,0.42781,0.944444,0.156485,0.037500,,
0.42890,0.822222,0.42890,0.944444,0.156485,0.037500,,
0.42998,0.822222,0.42998,0.944444,0.156485,0.037500,,
0.43107,0.822222,0.43107,0.955556,0.156485,0.037500,,
0.43215,0.822222,0.43215,0.955556,0.156485,0.037500,,
0.43324,0.833333,0.43324,0.955556,0.156485,0.037500,,
0.43433,0.833333,0.43433,0.955556,0.156485,0.037500,,
0.43541,0.833333,0.43541,0.955556,0.156485,0.037500,,
0.43650,0.833333,0.43650,0.955556,0.156485,0.037500,,
0.43758,0.833333,0.43758,0.955556,0.156485,0.037500,,
0.43867,0.844444,0.43867,0.955556,0.156485,0.037500,,
0.43976,0.844444,0.43976,0.955556,0.156485,0.037500,,
0.44084,0.844444,0.44084,0.955556,0.156485,0.037500,,
0.44193,0.844444,0.44193,0.955556,0.156485,0.037500,,
0.44301,0.844444,0.44301,0.955556,0.156485,0.037500,,
0.44410,0.844444,0.44410,0.955556,0.156485,0.037500,,
0.44518,0.844444,0.44518,0.955556,0.156485,0.037500,,
0.44627,0.844444,0.44627,0.955556,0.156485,0.037500,,
0.44736,0.855556,0.44736,0.966667,0.156485,0.037500,,
0.44844,0.855556,0.44844,0.966667,0.156485,0.037500,,
0.44953,0.855556,0.44953,0.966667,0.156485,0.037500,,
0.45061,0.855556,0.45061,0.966667,0.156485,0.037500,,
0.45170,0.855556,0.45170,0.966667,0.156485,0.037500,,
0.45279,0.855556,0.45279,0.966667,0.156485,0.037500,,
0.45387,0.855556,0.45387,0.966667,0.156485,0.037500,,
0.45496,0.855556,0.45496,0.966667,0.156485,0.037500,,
0.45604,0.855556,0.45604,0.966667,0.156485,0.037500,,
0.45713,0.877778,0.45713,0.966667,0.156485,0.037500,,
0.45821,0.877778,0.45821,0.966667,0.156485,0.037500,,
0.45930,0.877778,0.45930,0.966667,0.156485,0.037500,,
0.46039,0.877778,0.46039,0.977778,0.156485,0.037500,,
0.46147,0.877778,0.46147,0.977778,0.156485,0.037500,,
0.46256,0.877778,0.46256,0.977778,0.156485,0.037500,,
0.46364,0.877778,0.46364,0.977778,0.156485,0.037500,,
0.46473,0.877778,0.46473,0.977778,0.156485,0.037500,,
0.46582,0.877778,0.46582,0.977778,0.156485,0.037500,,
0.46690,0.877778,0.46690,0.977778,0.156485,0.037500,,
0.46799,0.877778,0.46799,0.977778,0.156485,0.037500,,
0.46907,0.877778,0.46907,0.977778,0.156485,0.037500,,
0.47016,0.888889,0.47016,0.977778,0.156485,0.037500,,
0.47124,0.888889,0.47124,0.977778,0.156485,0.037500,,
0.47233,0.888889,0.47233,0.977778,0.156485,0.037500,,
0.47342,0.888889,0.47342,0.977778,0.156485,0.037500,,
0.47450,0.888889,0.47450,0.977778,0.156485,0.037500,,
0.47559,0.888889,0.47559,0.977778,0.156485,0.037500,,
0.47667,0.888889,0.47667,0.977778,0.156485,0.037500,,
0.47776,0.888889,0.47776,0.977778,0.156485,0.037500,,
0.47884,0.888889,0.47884,0.977778,0.156485,0.037500,,
0.47993,0.888889,0.47993,0.977778,0.156485,0.037500,,
0.48102,0.888889,0.48102,0.977778,0.156485,0.037500,,
0.48210,0.888889,0.48210,0.977778,0.156485,0.037500,,
0.48319,0.888889,0.48319,0.977778,0.156485,0.037500,,
0.48427,0.888889,0.48427,0.977778,0.156485,0.037500,,
0.48536,0.888889,0.48536,0.977778,0.156485,0.037500,,
0.48645,0.888889,0.48645,0.977778,0.156485,0.037500,,
0.48753,0.888889,0.48753,0.977778,0.156485,0.037500,,
0.48862,0.888889,0.48862,0.977778,0.156485,0.037500,,
0.48970,0.888889,0.48970,0.977778,0.156485,0.037500,,
0.49079,0.888889,0.49079,0.977778,0.156485,0.037500,,
0.49187,0.888889,0.49187,0.988889,0.156485,0.037500,,
0.49296,0.888889,0.49296,0.988889,0.156485,0.037500,,
0.49405,0.900000,0.49405,0.988889,0.156485,0.037500,,
0.49513,0.900000,0.49513,0.988889,0.156485,0.037500,,
0.49622,0.900000,0.49622,0.988889,0.156485,0.037500,,
0.49730,0.900000,0.49730,0.988889,0.156485,0.037500,,
0.49839,0.900000,0.49839,0.988889,0.156485,0.037500,,
0.49948,0.900000,0.49948,0.988889,0.156485,0.037500,,
0.50056,0.900000,0.50056,0.988889,0.156485,0.037500,,
0.50165,0.900000,0.50165,0.988889,0.156485,0.037500,,
0.50273,0.900000,0.50273,0.988889,0.156485,0.037500,,
0.50382,0.900000,0.50382,0.988889,0.156485,0.037500,,
0.50490,0.900000,0.50490,0.988889,0.156485,0.037500,,
0.50599,0.900000,0.50599,0.988889,0.156485,0.037500,,
0.50708,0.911111,0.50708,0.988889,0.156485,0.037500,,
0.50816,0.911111,0.50816,0.988889,0.156485,0.037500,,
0.50925,0.911111,0.50925,0.988889,0.156485,0.037500,,
0.51033,0.911111,0.51033,0.988889,0.156485,0.037500,,
0.51142,0.911111,0.51142,0.988889,0.156485,0.037500,,
0.51251,0.911111,0.51251,0.988889,0.156485,0.037500,,
0.51359,0.911111,0.51359,0.988889,0.156485,0.037500,,
0.51468,0.911111,0.51468,0.988889,0.156485,0.037500,,
0.51576,0.911111,0.51576,0.988889,0.156485,0.037500,,
0.51685,0.922222,0.51685,0.988889,0.156485,0.037500,,
0.51793,0.922222,0.51793,1.000000,0.156485,0.037500,,
0.51902,0.922222,0.51902,1.000000,0.156485,0.037500,,
0.52011,0.922222,0.52011,1.000000,0.156485,0.037500,,
0.52119,0.922222,0.52119,1.000000,0.156485,0.037500,,
0.52228,0.922222,0.52228,1.000000,0.156485,0.037500,,
0.52336,0.922222,0.52336,1.000000,0.156485,0.037500,,
0.52445,0.922222,0.52445,1.000000,0.156485,0.037500,,
0.52553,0.922222,0.52553,1.000000,0.156485,0.037500,,
0.52662,0.922222,0.52662,1.000000,0.156485,0.037500,,
0.52771,0.922222,0.52771,1.000000,0.156485,0.037500,,
0.52879,0.922222,0.52879,1.000000,0.156485,0.037500,,
0.52988,0.922222,0.52988,1.000000,0.156485,0.037500,,
0.53096,0.922222,0.53096,1.000000,0.156485,0.037500,,
0.53205,0.922222,0.53205,1.000000,0.156485,0.037500,,
0.53314,0.922222,0.53314,1.000000,0.156485,0.037500,,
0.53422,0.922222,0.53422,1.000000,0.156485,0.037500,,
0.53531,0.933333,0.53531,1.000000,0.156485,0.037500,,
0.53639,0.933333,0.53639,1.000000,0.156485,0.037500,,
0.53748,0.933333,0.53748,1.000000,0.156485,0.037500,,
0.53856,0.933333,0.53856,1.000000,0.156485,0.037500,,
0.53965,0.933333,0.53965,1.000000,0.156485,0.037500,,
0.54074,0.933333,0.54074,1.000000,0.156485,0.037500,,
0.54182,0.933333,0.54182,1.000000,0.156485,0.037500,,
0.54291,0.933333,0.54291,1.000000,0.156485,0.037500,,
0.54399,0.933333,0.54399,1.000000,0.156485,0.037500,,
0.54508,0.933333,0.54508,1.000000,0.156485,0.037500,,
0.54617,0.933333,0.54617,1.000000,0.156485,0.037500,,
0.54725,0.933333,0.54725,1.000000,0.156485,0.037500,,
0.54834,0.944444,0.54834,1.000000,0.156485,0.037500,,
0.54942,0.944444,0.54942,1.000000,0.156485,0.037500,,
0.55051,0.944444,0.55051,1.000000,0.156485,0.037500,,
0.55159,0.944444,0.55159,1.000000,0.156485,0.037500,,
0.55268,0.944444,0.55268,1.000000,0.156485,0.037500,,
0.55377,0.944444,0.55377,1.000000,0.156485,0.037500,,
0.55485,0.944444,0.55485,1.000000,0.156485,0.037500,,
0.55594,0.944444,0.55594,1.000000,0.156485,0.037500,,
0.55702,0.944444,0.55702,1.000000,0.156485,0.037500,,
0.55811,0.944444,0.55811,1.000000,0.156485,0.037500,,
0.55920,0.944444,0.55920,1.000000,0.156485,0.037500,,
0.56028,0.944444,0.56028,1.000000,0.156485,0.037500,,
0.56137,0.944444,0.56137,1.000000,0.156485,0.037500,,
0.56245,0.944444,0.56245,1.000000,0.156485,0.037500,,
0.56354,0.944444,0.56354,1.000000,0.156485,0.037500,,
0.56462,0.944444,0.56462,1.000000,0.156485,0.037500,,
0.56571,0.944444,0.56571,1.000000,0.156485,0.037500,,
0.56680,0.944444,0.56680,1.000000,0.156485,0.037500,,
0.56788,0.944444,0.56788,1.000000,0.156485,0.037500,,
0.56897,0.955556,0.56897,1.000000,0.156485,0.037500,,
0.57005,0.955556,0.57005,1.000000,0.156485,0.037500,,
0.57114,0.955556,0.57114,1.000000,0.156485,0.037500,,
0.57223,0.955556,0.57223,1.000000,0.156485,0.037500,,
0.57331,0.955556,0.57331,1.000000,0.156485,0.037500,,
0.57440,0.955556,0.57440,1.000000,0.156485,0.037500,,
0.57548,0.955556,0.57548,1.000000,0.156485,0.037500,,
0.57657,0.955556,0.57657,1.000000,0.156485,0.037500,,
0.57765,0.955556,0.57765,1.000000,0.156485,0.037500,,
0.57874,0.955556,0.57874,1.000000,0.156485,0.037500,,
0.57983,0.955556,0.57983,1.000000,0.156485,0.037500,,
0.58091,0.955556,0.58091,1.000000,0.156485,0.037500,,
0.58200,0.955556,0.58200,1.000000,0.156485,0.037500,,
0.58308,0.955556,0.58308,1.000000,0.156485,0.037500,,
0.58417,0.955556,0.58417,1.000000,0.156485,0.037500,,
0.58525,0.955556,0.58525,1.000000,0.156485,0.037500,,
0.58634,0.955556,0.58634,1.000000,0.156485,0.037500,,
0.58743,0.955556,0.58743,1.000000,0.156485,0.037500,,
0.58851,0.955556,0.58851,1.000000,0.156485,0.037500,,
0.58960,0.955556,0.58960,1.000000,0.156485,0.037500,,
0.59068,0.955556,0.59068,1.000000,0.156485,0.037500,,
0.59177,0.955556,0.59177,1.000000,0.156485,0.037500,,
0.59286,0.955556,0.59286,1.000000,0.156485,0.037500,,
0.59394,0.955556,0.59394,1.000000,0.156485,0.037500,,
0.59503,0.955556,0.59503,1.000000,0.156485,0.037500,,
0.59611,0.955556,0.59611,1.000000,0.156485,0.037500,,
0.59720,0.955556,0.59720,1.000000,0.156485,0.037500,,
0.59828,0.955556,0.59828,1.000000,0.156485,0.037500,,
0.59937,0.955556,0.59937,1.000000,0.156485,0.037500,,
0.60046,0.955556,0.60046,1.000000,0.156485,0.037500,,
0.60154,0.955556,0.60154,1.000000,0.156485,0.037500,,
0.60263,0.955556,0.60263,1.000000,0.156485,0.037500,,
0.60371,0.955556,0.60371,1.000000,0.156485,0.037500,,
0.60480,0.955556,0.60480,1.000000,0.156485,0.037500,,
0.60589,0.955556,0.60589,1.000000,0.156485,0.037500,,
0.60697,0.955556,0.60697,1.000000,0.156485,0.037500,,
0.60806,0.966667,0.60806,1.000000,0.156485,0.037500,,
0.60914,0.966667,0.60914,1.000000,0.156485,0.037500,,
0.61023,0.966667,0.61023,1.000000,0.156485,0.037500,,
0.61131,0.966667,0.61131,1.000000,0.156485,0.037500,,
0.61240,0.966667,0.61240,1.000000,0.156485,0.037500,,
0.61349,0.966667,0.61349,1.000000,0.156485,0.037500,,
0.61457,0.966667,0.61457,1.000000,0.156485,0.037500,,
0.61566,0.966667,0.61566,1.000000,0.156485,0.037500,,
0.61674,0.966667,0.61674,1.000000,0.156485,0.037500,,
0.61783,0.966667,0.61783,1.000000,0.156485,0.037500,,
0.61892,0.966667,0.61892,1.000000,0.156485,0.037500,,
0.62000,0.966667,0.62000,1.000000,0.156485,0.037500,,
0.62109,0.966667,0.62109,1.000000,0.156485,0.037500,,
0.62217,0.966667,0.62217,1.000000,0.156485,0.037500,,
0.62326,0.966667,0.62326,1.000000,0.156485,0.037500,,
0.62434,0.966667,0.62434,1.000000,0.156485,0.037500,,
0.62543,0.966667,0.62543,1.000000,0.156485,0.037500,,
0.62652,0.966667,0.62652,1.000000,0.156485,0.037500,,
0.62760,0.966667,0.62760,1.000000,0.156485,0.037500,,
0.62869,0.966667,0.62869,1.000000,0.156485,0.037500,,
0.62977,0.966667,0.62977,1.000000,0.156485,0.037500,,
0.63086,0.966667,0.63086,1.000000,0.156485,0.037500,,
0.63195,0.966667,0.63195,1.000000,0.156485,0.037500,,
0.63303,0.966667,0.63303,1.000000,0.156485,0.037500,,
0.63412,0.966667,0.63412,1.000000,0.156485,0.037500,,
0.63520,0.966667,0.63520,1.000000,0.156485,0.037500,,
0.63629,0.966667,0.63629,1.000000,0.156485,0.037500,,
0.63737,0.966667,0.63737,1.000000,0.156485,0.037500,,
0.63846,0.966667,0.63846,1.000000,0.156485,0.037500,,
0.63955,0.966667,0.63955,1.000000,0.156485,0.037500,,
0.64063,0.966667,0.64063,1.000000,0.156485,0.037500,,
0.64172,0.966667,0.64172,1.000000,0.156485,0.037500,,
0.64280,0.966667,0.64280,1.000000,0.156485,0.037500,,
0.64389,0.966667,0.64389,1.000000,0.156485,0.037500,,
0.64497,0.966667,0.64497,1.000000,0.156485,0.037500,,
0.64606,0.966667,0.64606,1.000000,0.156485,0.037500,,
0.64715,0.966667,0.64715,1.000000,0.156485,0.037500,,
0.64823,0.966667,0.64823,1.000000,0.156485,0.037500,,
0.64932,0.977778,0.64932,1.000000,0.156485,0.037500,,
0.65040,0.977778,0.65040,1.000000,0.156485,0.037500,,
0.65149,0.977778,0.65149,1.000000,0.156485,0.037500,,
0.65258,0.977778,0.65258,1.000000,0.156485,0.037500,,
0.65366,0.977778,0.65366,1.000000,0.156485,0.037500,,
0.65475,0.977778,0.65475,1.000000,0.156485,0.037500,,
0.65583,0.977778,0.65583,1.000000,0.156485,0.037500,,
0.65692,0.977778,0.65692,1.000000,0.156485,0.037500,,
0.65800,0.977778,0.65800,1.000000,0.156485,0.037500,,
0.65909,0.977778,0.65909,1.000000,0.156485,0.037500,,
0.66018,0.977778,0.66018,1.000000,0.156485,0.037500,,
0.66126,0.977778,0.66126,1.000000,0.156485,0.037500,,
0.66235,0.977778,0.66235,1.000000,0.156485,0.037500,,
0.66343,0.977778,0.66343,1.000000,0.156485,0.037500,,
0.66452,0.977778,0.66452,1.000000,0.156485,0.037500,,
0.66561,0.977778,0.66561,1.000000,0.156485,0.037500,,
0.66669,0.977778,0.66669,1.000000,0.156485,0.037500,,
0.66778,0.977778,0.66778,1.000000,0.156485,0.037500,,
0.66886,0.977778,0.66886,1.000000,0.156485,0.037500,,
0.66995,0.977778,0.66995,1.000000,0.156485,0.037500,,
0.67103,0.977778,0.67103,1.000000,0.156485,0.037500,,
0.67212,0.977778,0.67212,1.000000,0.156485,0.037500,,
0.67321,0.977778,0.67321,1.000000,0.156485,0.037500,,
0.67429,0.977778,0.67429,1.000000,0.156485,0.037500,,
0.67538,0.977778,0.67538,1.000000,0.156485,0.037500,,
0.67646,0.977778,0.67646,1.000000,0.156485,0.037500,,
0.67755,0.977778,0.67755,1.000000,0.156485,0.037500,,
0.67864,0.977778,0.67864,1.000000,0.156485,0.037500,,
0.67972,0.977778,0.67972,1.000000,0.156485,0.037500,,
0.68081,0.977778,0.68081,1.000000,0.156485,0.037500,,
0.68189,0.977778,0.68189,1.000000,0.156485,0.037500,,
0.68298,0.977778,0.68298,1.000000,0.156485,0.037500,,
0.68406,0.977778,0.68406,1.000000,0.156485,0.037500,,
0.68515,0.977778,0.68515,1.000000,0.156485,0.037500,,
0.68624,0.977778,0.68624,1.000000,0.156485,0.037500,,
0.68732,0.977778,0.68732,1.000000,0.156485,0.037500,,
0.68841,0.977778,0.68841,1.000000,0.156485,0.037500,,
0.68949,0.977778,0.68949,1.000000,0.156485,0.037500,,
0.69058,0.977778,0.69058,1.000000,0.156485,0.037500,,
0.69166,0.977778,0.69166,1.000000,0.156485,0.037500,,
0.69275,0.977778,0.69275,1.000000,0.156485,0.037500,,
0.69384,0.977778,0.69384,1.000000,0.156485,0.037500,,
0.69492,0.977778,0.69492,1.000000,0.156485,0.037500,,
0.69601,0.977778,0.69601,1.000000,0.156485,0.037500,,
0.69709,0.977778,0.69709,1.000000,0.156485,0.037500,,
0.69818,0.977778,0.69818,1.000000,0.156485,0.037500,,
0.69927,0.977778,0.69927,1.000000,0.156485,0.037500,,
0.70035,0.977778,0.70035,1.000000,0.156485,0.037500,,
0.70144,0.977778,0.70144,1.000000,0.156485,0.037500,,
0.70252,0.977778,0.70252,1.000000,0.156485,0.037500,,
0.70361,0.977778,0.70361,1.000000,0.156485,0.037500,,
0.70469,0.977778,0.70469,1.000000,0.156485,0.037500,,
0.70578,0.977778,0.70578,1.000000,0.156485,0.037500,,
0.70687,0.977778,0.70687,1.000000,0.156485,0.037500,,
0.70795,0.977778,0.70795,1.000000,0.156485,0.037500,,
0.70904,0.977778,0.70904,1.000000,0.156485,0.037500,,
0.71012,0.977778,0.71012,1.000000,0.156485,0.037500,,
0.71121,0.977778,0.71121,1.000000,0.156485,0.037500,,
0.71230,0.977778,0.71230,1.000000,0.156485,0.037500,,
0.71338,0.977778,0.71338,1.000000,0.156485,0.037500,,
0.71447,0.977778,0.71447,1.000000,0.156485,0.037500,,
0.71555,0.977778,0.71555,1.000000,0.156485,0.037500,,
0.71664,0.977778,0.71664,1.000000,0.156485,0.037500,,
0.71772,0.977778,0.71772,1.000000,0.156485,0.037500,,
0.71881,0.977778,0.71881,1.000000,0.156485,0.037500,,
0.71990,0.977778,0.71990,1.000000,0.156485,0.037500,,
0.72098,0.977778,0.72098,1.000000,0.156485,0.037500,,
0.72207,0.977778,0.72207,1.000000,0.156485,0.037500,,
0.72315,0.977778,0.72315,1.000000,0.156485,0.037500,,
0.72424,0.977778,0.72424,1.000000,0.156485,0.037500,,
0.72533,0.977778,0.72533,1.000000,0.156485,0.037500,,
0.72641,0.977778,0.72641,1.000000,0.156485,0.037500,,
0.72750,0.977778,0.72750,1.000000,0.156485,0.037500,,
0.72858,0.977778,0.72858,1.000000,0.156485,0.037500,,
0.72967,0.977778,0.72967,1.000000,0.156485,0.037500,,
0.73075,0.977778,0.73075,1.000000,0.156485,0.037500,,
0.73184,0.977778,0.73184,1.000000,0.156485,0.037500,,
0.73293,0.977778,0.73293,1.000000,0.156703,0.037611,,
0.73401,0.977778,0.73401,1.000000,0.156703,0.037611,,
0.73510,0.977778,0.73510,1.000000,0.156755,0.037722,,
0.73618,0.977778,0.73618,1.000000,0.156755,0.037722,,
0.73727,0.977778,0.73727,1.000000,0.156801,0.037833,,
0.73835,0.977778,0.73835,1.000000,0.156801,0.037833,,
0.73944,0.977778,0.73944,1.000000,0.156815,0.037944,,
0.74053,0.977778,0.74053,1.000000,0.156815,0.037944,,
0.74161,0.977778,0.74161,1.000000,0.156905,0.038056,,
0.74270,0.977778,0.74270,1.000000,0.156905,0.038056,,
0.74378,0.977778,0.74378,1.000000,0.156952,0.038167,,
0.74487,0.977778,0.74487,1.000000,0.156952,0.038167,,
0.74596,0.977778,0.74596,1.000000,0.157029,0.038278,,
0.74704,0.977778,0.74704,1.000000,0.157029,0.038278,,
0.74813,0.977778,0.74813,1.000000,0.157484,0.038389,,
0.74921,0.977778,0.74921,1.000000,0.157484,0.038389,,
0.75030,0.977778,0.75030,1.000000,0.157546,0.038500,,
0.75138,0.977778,0.75138,1.000000,0.157546,0.038500,,
0.75247,0.977778,0.75247,1.000000,0.157662,0.038611,,
0.75356,0.977778,0.75356,1.000000,0.157662,0.038611,,
0.75464,0.977778,0.75464,1.000000,0.157684,0.038722,,
0.75573,0.977778,0.75573,1.000000,0.157684,0.038722,,
0.75681,0.977778,0.75681,1.000000,0.158016,0.038833,,
0.75790,0.977778,0.75790,1.000000,0.158016,0.038833,,
0.75899,0.977778,0.75899,1.000000,0.158036,0.038944,,
0.76007,0.977778,0.76007,1.000000,0.158036,0.038944,,
0.76116,0.977778,0.76116,1.000000,0.158048,0.039056,,
0.76224,0.977778,0.76224,1.000000,0.158048,0.039056,,
0.76333,0.977778,0.76333,1.000000,0.158120,0.039167,,
0.76441,0.977778,0.76441,1.000000,0.158120,0.039167,,
0.76550,0.977778,0.76550,1.000000,0.158198,0.039278,,
0.76659,0.977778,0.76659,1.000000,0.158198,0.039278,,
0.76767,0.977778,0.76767,1.000000,0.158275,0.039389,,
0.76876,0.977778,0.76876,1.000000,0.158275,0.039389,,
0.76984,0.977778,0.76984,1.000000,0.158402,0.039500,,
0.77093,0.977778,0.77093,1.000000,0.158402,0.039500,,
0.77202,0.977778,0.77202,1.000000,0.158478,0.039611,,
0.77310,0.977778,0.77310,1.000000,0.158478,0.039611,,
0.77419,0.977778,0.77419,1.000000,0.158922,0.039722,,
0.77527,0.977778,0.77527,1.000000,0.158922,0.039722,,
0.77636,0.977778,0.77636,1.000000,0.158934,0.039833,,
0.77744,0.977778,0.77744,1.000000,0.158934,0.039833,,
0.77853,0.977778,0.77853,1.000000,0.158948,0.039944,,
0.77962,0.977778,0.77962,1.000000,0.158948,0.039944,,
0.78070,0.977778,0.78070,1.000000,0.158984,0.040000,,
0.78179,0.977778,0.78179,1.000000,0.159037,0.040056,,
0.78287,0.977778,0.78287,1.000000,0.159203,0.040167,,
0.78396,0.977778,0.78396,1.000000,0.159203,0.040167,,
0.78505,0.977778,0.78505,1.000000,0.159273,0.040278,,
0.78613,0.977778,0.78613,1.000000,0.159273,0.040278,,
0.78722,0.977778,0.78722,1.000000,0.159471,0.040389,,
0.78830,0.977778,0.78830,1.000000,0.159471,0.040389,,
0.78939,0.977778,0.78939,1.000000,0.159511,0.040500,,
0.79047,0.977778,0.79047,1.000000,0.159511,0.040500,,
0.79156,0.977778,0.79156,1.000000,0.159614,0.040556,,
0.79265,0.977778,0.79265,1.000000,0.159745,0.040667,,
0.79373,0.988889,0.79373,1.000000,0.159745,0.040667,,
0.79482,0.988889,0.79482,1.000000,0.159802,0.040778,,
0.79590,0.988889,0.79590,1.000000,0.159802,0.040778,,
0.79699,0.988889,0.79699,1.000000,0.159838,0.040889,,
0.79807,0.988889,0.79807,1.000000,0.159838,0.040889,,
0.79916,0.988889,0.79916,1.000000,0.159917,0.041000,,
0.80025,0.988889,0.80025,1.000000,0.159917,0.041000,,
0.80133,0.988889,0.80133,1.000000,0.159918,0.041111,,
0.80242,0.988889,0.80242,1.000000,0.159918,0.041111,,
0.80350,0.988889,0.80350,1.000000,0.160150,0.041222,,
0.80459,0.988889,0.80459,1.000000,0.160150,0.041222,,
0.80568,0.988889,0.80568,1.000000,0.160216,0.041333,,
0.80676,0.988889,0.80676,1.000000,0.160216,0.041333,,
0.80785,0.988889,0.80785,1.000000,0.160271,0.041444,,
0.80893,0.988889,0.80893,1.000000,0.160271,0.041444,,
0.81002,0.988889,0.81002,1.000000,0.160278,0.041556,,
0.81110,0.988889,0.81110,1.000000,0.160278,0.041556,,
0.81219,0.988889,0.81219,1.000000,0.160291,0.041667,,
0.81328,0.988889,0.81328,1.000000,0.160291,0.041667,,
0.81436,0.988889,0.81436,1.000000,0.160379,0.041722,,
0.81545,0.988889,0.81545,1.000000,0.160487,0.041833,,
0.81653,0.988889,0.81653,1.000000,0.160487,0.041833,,
0.81762,0.988889,0.81762,1.000000,0.160509,0.041944,,
0.81871,0.988889,0.81871,1.000000,0.160509,0.041944,,
0.81979,0.988889,0.81979,1.000000,0.160572,0.042056,,
0.82088,0.988889,0.82088,1.000000,0.160572,0.042056,,
0.82196,0.988889,0.82196,1.000000,0.160605,0.042111,,
0.82305,0.988889,0.82305,1.000000,0.160617,0.042222,,
0.82413,0.988889,0.82413,1.000000,0.160617,0.042222,,
0.82522,0.988889,0.82522,1.000000,0.160654,0.042333,,
0.82631,0.988889,0.82631,1.000000,0.160654,0.042333,,
0.82739,0.988889,0.82739,1.000000,0.160861,0.042444,,
0.82848,0.988889,0.82848,1.000000,0.160861,0.042444,,
0.82956,0.988889,0.82956,1.000000,0.160866,0.042556,,
0.83065,0.988889,0.83065,1.000000,0.160866,0.042556,,
0.83174,0.988889,0.83174,1.000000,0.161021,0.050389,,
0.83282,0.988889,0.83282,1.000000,0.161021,0.050389,,
0.83391,0.988889,0.83391,1.000000,0.161021,0.050389,,
0.83499,0.988889,0.83499,1.000000,0.161021,0.050389,,
0.83608,0.988889,0.83608,1.000000,0.161021,0.050389,,
0.83716,0.988889,0.83716,1.000000,0.161021,0.050389,,
0.83825,0.988889,0.83825,1.000000,0.161021,0.050389,,
0.83934,0.988889,0.83934,1.000000,0.161021,0.050389,,
0.84042,0.988889,0.84042,1.000000,0.161021,0.050389,,
0.84151,0.988889,0.84151,1.000000,0.161021,0.050389,,
0.84259,0.988889,0.84259,1.000000,0.161021,0.050389,,
0.84368,0.988889,0.84368,1.000000,0.161021,0.050389,,
0.84476,0.988889,0.84476,1.000000,0.161021,0.050389,,
0.84585,0.988889,0.84585,1.000000,0.161021,0.050389,,
0.84694,0.988889,0.84694,1.000000,0.161021,0.050389,,
0.84802,0.988889,0.84802,1.000000,0.161021,0.050389,,
0.84911,0.988889,0.84911,1.000000,0.161021,0.050389,,
0.85019,0.988889,0.85019,1.000000,0.161021,0.050389,,
0.85128,0.988889,0.85128,1.000000,0.161021,0.050389,,
0.85237,0.988889,0.85237,1.000000,0.161021,0.050389,,
0.85345,0.988889,0.85345,1.000000,0.161021,0.050389,,
0.85454,0.988889,0.85454,1.000000,0.161021,0.050389,,
0.85562,0.988889,0.85562,1.000000,0.161021,0.050389,,
0.85671,0.988889,0.85671,1.000000,0.161021,0.050389,,
0.85779,0.988889,0.85779,1.000000,0.161021,0.050389,,
0.85888,0.988889,0.85888,1.000000,0.161021,0.050389,,
0.85997,0.988889,0.85997,1.000000,0.161021,0.050389,,
0.86105,0.988889,0.86105,1.000000,0.161021,0.050389,,
0.86214,0.988889,0.86214,1.000000,0.161021,0.050389,,
0.86322,0.988889,0.86322,1.000000,0.161021,0.050389,,
0.86431,0.988889,0.86431,1.000000,0.161021,0.050389,,
0.86540,0.988889,0.86540,1.000000,0.161021,0.050389,,
0.86648,0.988889,0.86648,1.000000,0.161021,0.050389,,
0.86757,0.988889,0.86757,1.000000,0.161021,0.050389,,
0.86865,0.988889,0.86865,1.000000,0.161021,0.050389,,
0.86974,0.988889,0.86974,1.000000,0.161021,0.050389,,
0.87082,0.988889,0.87082,1.000000,0.161021,0.050389,,
0.87191,0.988889,0.87191,1.000000,0.161021,0.050389,,
0.87300,0.988889,0.87300,1.000000,0.161021,0.050389,,
0.87408,0.988889,0.87408,1.000000,0.161021,0.050389,,
0.87517,0.988889,0.87517,1.000000,0.161021,0.050389,,
0.87625,0.988889,0.87625,1.000000,0.161021,0.050389,,
0.87734,0.988889,0.87734,1.000000,0.161021,0.050389,,
0.87843,0.988889,0.87843,1.000000,0.161021,0.050389,,
0.87951,0.988889,0.87951,1.000000,0.161021,0.050389,,
0.88060,0.988889,0.88060,1.000000,0.161021,0.050389,,
0.88168,0.988889,0.88168,1.000000,0.161021,0.050389,,
0.88277,0.988889,0.88277,1.000000,0.161021,0.050389,,
0.88385,0.988889,0.88385,1.000000,0.161021,0.050389,,
0.88494,0.988889,0.88494,1.000000,0.161021,0.050389,,
0.88603,0.988889,0.88603,1.000000,0.161021,0.050389,,
0.88711,0.988889,0.88711,1.000000,0.161021,0.050389,,
0.88820,0.988889,0.88820,1.000000,0.161021,0.050389,,
0.88928,0.988889,0.88928,1.000000,0.161021,0.050389,,
0.89037,0.988889,0.89037,1.000000,0.161021,0.050389,,
0.89146,0.988889,0.89146,1.000000,0.161021,0.050389,,
0.89254,1.000000,0.89254,1.000000,0.161021,0.050389,,
0.89363,1.000000,0.89363,1.000000,0.161021,0.050389,,
0.89471,1.000000,0.89471,1.000000,0.161021,0.050389,,
0.89580,1.000000,0.89580,1.000000,0.161021,0.050389,,
0.89688,1.000000,0.89688,1.000000,0.161021,0.050389,,
0.89797,1.000000,0.89797,1.000000,0.161021,0.050389,,
0.89906,1.000000,0.89906,1.000000,0.161021,0.050389,,
0.90014,1.000000,0.90014,1.000000,0.161021,0.050389,,
0.90123,1.000000,0.90123,1.000000,0.161021,0.050389,,
0.90231,1.000000,0.90231,1.000000,0.161021,0.050389,,
0.90340,1.000000,0.90340,1.000000,0.161021,0.050389,,
0.90448,1.000000,0.90448,1.000000,0.161021,0.050389,,
0.90557,1.000000,0.90557,1.000000,0.161021,0.050389,,
0.90666,1.000000,0.90666,1.000000,0.161021,0.050389,,
0.90774,1.000000,0.90774,1.000000,0.161021,0.050389,,
0.90883,1.000000,0.90883,1.000000,0.161021,0.050389,,
0.90991,1.000000,0.90991,1.000000,0.161021,0.050389,,
0.91100,1.000000,0.91100,1.000000,0.161021,0.050389,,
0.91209,1.000000,0.91209,1.000000,0.161021,0.050389,,
0.91317,1.000000,0.91317,1.000000,0.161021,0.050389,,
0.91426,1.000000,0.91426,1.000000,0.161021,0.050389,,
0.91534,1.000000,0.91534,1.000000,0.161021,0.050389,,
0.91643,1.000000,0.91643,1.000000,0.161021,0.050389,,
0.91751,1.000000,0.91751,1.000000,0.161021,0.050389,,
0.91860,1.000000,0.91860,1.000000,0.161021,0.050389,,
0.91969,1.000000,0.91969,1.000000,0.161021,0.050389,,
0.92077,1.000000,0.92077,1.000000,0.161021,0.050389,,
0.92186,1.000000,0.92186,1.000000,0.161021,0.050389,,
0.92294,1.000000,0.92294,1.000000,0.161021,0.050389,,
0.92403,1.000000,0.92403,1.000000,0.161021,0.050389,,
0.92512,1.000000,0.92512,1.000000,0.161021,0.050389,,
0.92620,1.000000,0.92620,1.000000,0.161021,0.050389,,
0.92729,1.000000,0.92729,1.000000,0.161021,0.050389,,
0.92837,1.000000,0.92837,1.000000,0.161021,0.050389,,
0.92946,1.000000,0.92946,1.000000,0.161021,0.050389,,
0.93054,1.000000,0.93054,1.000000,0.161021,0.050389,,
0.93163,1.000000,0.93163,1.000000,0.161021,0.050389,,
0.93272,1.000000,0.93272,1.000000,0.161021,0.050389,,
0.93380,1.000000,0.93380,1.000000,0.161021,0.050389,,
0.93489,1.000000,0.93489,1.000000,0.161021,0.050389,,
0.93597,1.000000,0.93597,1.000000,0.161021,0.050389,,
0.93706,1.000000,0.93706,1.000000,0.161021,0.050389,,
0.93815,1.000000,0.93815,1.000000,0.161021,0.050389,,
0.93923,1.000000,0.93923,1.000000,0.161021,0.050389,,
0.94032,1.000000,0.94032,1.000000,0.161021,0.050389,,
0.94140,1.000000,0.94140,1.000000,0.161021,0.050389,,
0.94249,1.000000,0.94249,1.000000,0.161021,0.050389,,
0.94357,1.000000,0.94357,1.000000,0.161021,0.050389,,
0.94466,1.000000,0.94466,1.000000,0.161021,0.050389,,
0.94575,1.000000,0.94575,1.000000,0.161021,0.050389,,
0.94683,1.000000,0.94683,1.000000,0.161021,0.050389,,
0.94792,1.000000,0.94792,1.000000,0.161021,0.050389,,
0.94900,1.000000,0.94900,1.000000,0.161021,0.050389,,
0.95009,1.000000,0.95009,1.000000,0.161021,0.050389,,
0.95117,1.000000,0.95117,1.000000,0.161021,0.050389,,
0.95226,1.000000,0.95226,1.000000,0.161021,0.050389,,
0.95335,1.000000,0.95335,1.000000,0.161021,0.050389,,
0.95443,1.000000,0.95443,1.000000,0.161021,0.050389,,
0.95552,1.000000,0.95552,1.000000,0.161021,0.050389,,
0.95660,1.000000,0.95660,1.000000,0.161021,0.050389,,
0.95769,1.000000,0.95769,1.000000,0.161021,0.050389,,
0.95878,1.000000,0.95878,1.000000,0.161021,0.050389,,
0.95986,1.000000,0.95986,1.000000,0.161021,0.050389,,
0.96095,1.000000,0.96095,1.000000,0.161021,0.050389,,
0.96203,1.000000,0.96203,1.000000,0.161021,0.050389,,
0.96312,1.000000,0.96312,1.000000,0.161021,0.050389,,
0.96420,1.000000,0.96420,1.000000,0.161021,0.050389,,
0.96529,1.000000,0.96529,1.000000,0.161021,0.050389,,
0.96638,1.000000,0.96638,1.000000,0.161021,0.050389,,
0.96746,1.000000,0.96746,1.000000,0.161021,0.050389,,
0.96855,1.000000,0.96855,1.000000,0.161021,0.050389,,
0.96963,1.000000,0.96963,1.000000,0.161021,0.050389,,
0.97072,1.000000,0.97072,1.000000,0.161021,0.050389,,
0.97181,1.000000,0.97181,1.000000,0.161021,0.050389,,
0.97289,1.000000,0.97289,1.000000,0.161021,0.050389,,
0.97398,1.000000,0.97398,1.000000,0.161021,0.050389,,
0.97506,1.000000,0.97506,1.000000,0.161021,0.050389,,
0.97615,1.000000,0.97615,1.000000,0.161021,0.050389,,
0.97723,1.000000,0.97723,1.000000,0.161021,0.050389,,
0.97832,1.000000,0.97832,1.000000,0.161021,0.050389,,
0.97941,1.000000,0.97941,1.000000,0.161021,0.050389,,
0.98049,1.000000,0.98049,1.000000,0.161021,0.050389,,
0.98158,1.000000,0.98158,1.000000,0.161021,0.050389,,
0.98266,1.000000,0.98266,1.000000,0.161021,0.050389,,
0.98375,1.000000,0.98375,1.000000,0.161021,0.050389,,
0.98484,1.000000,0.98484,1.000000,0.161157,0.050500,,
0.98592,1.000000,0.98592,1.000000,0.161157,0.050500,,
0.98701,1.000000,0.98701,1.000000,0.161667,0.050611,,
0.98809,1.000000,0.98809,1.000000,0.161667,0.050611,,
0.98918,1.000000,0.98918,1.000000,0.161730,0.050722,,
0.99026,1.000000,0.99026,1.000000,0.161730,0.050722,,
0.99135,1.000000,0.99135,1.000000,0.161792,0.050833,,
0.99244,1.000000,0.99244,1.000000,0.161792,0.050833,,
0.99352,1.000000,0.99352,1.000000,0.161798,0.050944,,
0.99461,1.000000,0.99461,1.000000,0.161798,0.050944,,
0.99569,1.000000,0.99569,1.000000,0.162054,0.051056,,
0.99678,1.000000,0.99678,1.000000,0.162054,0.051056,,
0.99787,1.000000,0.99787,1.000000,0.162160,0.051167,,
0.99895,1.000000,0.99895,1.000000,0.162160,0.051167,,
1.00004,1.000000,1.00004,1.000000,0.162568,0.051278,,
1.00112,1.000000,1.00112,1.000000,0.162568,0.051278,,
1.00221,1.000000,1.00221,1.000000,0.162667,0.051389,,
1.00329,1.000000,1.00329,1.000000,0.162667,0.051389,,
1.00438,1.000000,1.00438,1.000000,0.162829,0.051500,,
1.00547,1.000000,1.00547,1.000000,0.162829,0.051500,,
1.00655,1.000000,1.00655,1.000000,0.162845,0.051611,,
1.00764,1.000000,1.00764,1.000000,0.162845,0.051611,,
1.00872,1.000000,1.00872,1.000000,0.163008,0.051722,,
1.00981,1.000000,1.00981,1.000000,0.163008,0.051722,,
1.01089,1.000000,1.01089,1.000000,0.163076,0.051833,,
1.01198,1.000000,1.01198,1.000000,0.163076,0.051833,,
1.01307,1.000000,1.01307,1.000000,0.163088,0.051944,,
1.01415,1.000000,1.01415,1.000000,0.163088,0.051944,,
1.01524,1.000000,1.01524,1.000000,0.163153,0.052056,,
1.01632,1.000000,1.01632,1.000000,0.163153,0.052056,,
1.01741,1.000000,1.01741,1.000000,0.163183,0.052167,,
1.01850,1.000000,1.01850,1.000000,0.163183,0.052167,,
1.01958,1.000000,1.01958,1.000000,0.163186,0.052278,,
1.02067,1.000000,1.02067,1.000000,0.163186,0.052278,,
1.02175,1.000000,1.02175,1.000000,0.163242,0.071889,,
1.02284,1.000000,1.02284,1.000000,0.163242,0.071889,,
1.02392,1.000000,1.02392,1.000000,0.163242,0.071889,,
1.02501,1.000000,1.02501,1.000000,0.163242,0.071889,,
1.02610,1.000000,1.02610,1.000000,0.163242,0.071889,,
1.02718,1.000000,1.02718,1.000000,0.163242,0.071889,,
1.02827,1.000000,1.02827,1.000000,0.163242,0.071889,,
1.02935,1.000000,1.02935,1.000000,0.163242,0.071889,,
1.03044,1.000000,1.03044,1.000000,0.163242,0.071889,,
1.03153,1.000000,1.03153,1.000000,0.163242,0.071889,,
1.03261,1.000000,1.03261,1.000000,0.163242,0.071889,,
1.03370,1.000000,1.03370,1.000000,0.163242,0.071889,,
1.03478,1.000000,1.03478,1.000000,0.163242,0.071889,,
1.03587,1.000000,1.03587,1.000000,0.163242,0.071889,,
1.03695,1.000000,1.03695,1.000000,0.163242,0.071889,,
1.03804,1.000000,1.03804,1.000000,0.163242,0.071889,,
1.03913,1.000000,1.03913,1.000000,0.163242,0.071889,,
1.04021,1.000000,1.04021,1.000000,0.163242,0.071889,,
1.04130,1.000000,1.04130,1.000000,0.163242,0.071889,,
1.04238,1.000000,1.04238,1.000000,0.163242,0.071889,,
1.04347,1.000000,1.04347,1.000000,0.163242,0.071889,,
1.04456,1.000000,1.04456,1.000000,0.163242,0.071889,,
1.04564,1.000000,1.04564,1.000000,0.163242,0.071889,,
1.04673,1.000000,1.04673,1.000000,0.163242,0.071889,,
1.04781,1.000000,1.04781,1.000000,0.163242,0.071889,,
1.04890,1.000000,1.04890,1.000000,0.163242,0.071889,,
1.04998,1.000000,1.04998,1.000000,0.163242,0.071889,,
1.05107,1.000000,1.05107,1.000000,0.163242,0.071889,,
1.05216,1.000000,1.05216,1.000000,0.163242,0.071889,,
1.05324,1.000000,1.05324,1.000000,0.163242,0.071889,,
1.05433,1.000000,1.05433,1.000000,0.163242,0.071889,,
1.05541,1.000000,1.05541,1.000000,0.163242,0.071889,,
1.05650,1.000000,1.05650,1.000000,0.163242,0.071889,,
1.05758,1.000000,1.05758,1.000000,0.163242,0.071889,,
1.05867,1.000000,1.05867,1.000000,0.163242,0.071889,,
1.05976,1.000000,1.05976,1.000000,0.163242,0.071889,,
1.06084,1.000000,1.06084,1.000000,0.163242,0.071889,,
1.06193,1.000000,1.06193,1.000000,0.163242,0.071889,,
1.06301,1.000000,1.06301,1.000000,0.163242,0.071889,,
1.06410,1.000000,1.06410,1.000000,0.163242,0.071889,,
1.06519,1.000000,1.06519,1.000000,0.163242,0.071889,,
1.06627,1.000000,1.06627,1.000000,0.163242,0.071889,,
1.06736,1.000000,1.06736,1.000000,0.163242,0.071889,,
1.06844,1.000000,1.06844,1.000000,0.163242,0.071889,,
1.06953,1.000000,1.06953,1.000000,0.163242,0.071889,,
1.07061,1.000000,1.07061,1.000000,0.163242,0.071889,,
1.07170,1.000000,1.07170,1.000000,0.163242,0.071889,,
1.07279,1.000000,1.07279,1.000000,0.163242,0.071889,,
1.07387,1.000000,1.07387,1.000000,0.163242,0.071889,,
1.07496,1.000000,1.07496,1.000000,0.163242,0.071889,,
1.07604,1.000000,1.07604,1.000000,0.163242,0.071889,,
1.07713,1.000000,1.07713,1.000000,0.163242,0.071889,,
1.07822,1.000000,1.07822,1.000000,0.163242,0.071889,,
1.07930,1.000000,1.07930,1.000000,0.163242,0.071889,,
1.08039,1.000000,1.08039,1.000000,0.163242,0.071889,,
1.08147,1.000000,1.08147,1.000000,0.163242,0.071889,,
1.08256,1.000000,1.08256,1.000000,0.163242,0.071889,,
1.08364,1.000000,1.08364,1.000000,0.163242,0.071889,,
1.08473,1.000000,1.08473,1.000000,0.163242,0.071889,,
,,,,0.163242,0.071889,,
,,,,0.163242,0.071889,,
,,,,0.163242,0.071889,,
,,,,0.163242,0.071889,,
,,,,0.163242,0.071889,,
,,,,0.163242,0.071889,,
,,,,0.163242,0.071889,,
,,,,0.163242,0.071889,,
,,,,0.163242,0.071889,,
,,,,0.163242,0.071889,,
,,,,0.163242,0.071889,,
,,,,0.163242,0.071889,,
,,,,0.163242,0.071889,,
,,,,0.163242,0.071889,,
,,,,0.163242,0.071889,,
,,,,0.163242,0.071889,,
,,,,0.163242,0.071889,,
,,,,0.163242,0.071889,,
,,,,0.163242,0.071889,,
,,,,0.163242,0.071889,,
,,,,0.163242,0.071889,,
,,,,0.163242,0.071889,,
,,,,0.163242,0.071889,,
,,,,0.163242,0.071889,,
,,,,0.163242,0.071889,,
,,,,0.163242,0.071889,,
,,,,0.163242,0.071889,,
,,,,0.163242,0.071889,,
,,,,0.163242,0.071889,,
,,,,0.163242,0.071889,,
,,,,0.163242,0.071889,,
,,,,0.163242,0.071889,,
,,,,0.163242,0.071889,,
,,,,0.163242,0.071889,,
,,,,0.163242,0.071889,,
,,,,0.163242,0.071889,,
,,,,0.163242,0.071889,,
,,,,0.163242,0.071889,,
,,,,0.163242,0.071889,,
,,,,0.163242,0.071889,,
,,,,0.163242,0.071889,,
,,,,0.163242,0.071889,,
,,,,0.163242,0.071889,,
,,,,0.163242,0.071889,,
,,,,0.163242,0.071889,,
,,,,0.163242,0.071889,,
,,,,0.163242,0.071889,,
,,,,0.163242,0.071889,,
,,,,0.163242,0.071889,,
,,,,0.163242,0.071889,,
,,,,0.163242,0.071889,,
,,,,0.163242,0.071889,,
,,,,0.163242,0.071889,,
,,,,0.163242,0.071889,,
,,,,0.163242,0.071889,,
,,,,0.163242,0.071889,,
,,,,0.163242,0.071889,,
,,,,0.163242,0.071889,,
,,,,0.163242,0.071889,,
,,,,0.163242,0.071889,,
,,,,0.163242,0.071889,,
,,,,0.163242,0.071889,,
,,,,0.163242,0.071889,,
,,,,0.163242,0.071889,,
,,,,0.163242,0.071889,,
,,,,0.163242,0.071889,,
,,,,0.163242,0.071889,,
,,,,0.163242,0.071889,,
,,,,0.163242,0.071889,,
,,,,0.163242,0.071889,,
,,,,0.163242,0.071889,,
,,,,0.163242,0.071889,,
,,,,0.163242,0.071889,,
,,,,0.163242,0.071889,,
,,,,0.163242,0.071889,,
,,,,0.163242,0.071889,,
,,,,0.163242,0.071889,,
,,,,0.163242,0.071889,,
,,,,0.163242,0.071889,,
,,,,0.163242,0.071889,,
,,,,0.163242,0.071889,,
,,,,0.163242,0.071889,,
,,,,0.163242,0.071889,,
,,,,0.163242,0.071889,,
,,,,0.163242,0.071889,,
,,,,0.163242,0.071889,,
,,,,0.163242,0.071889,,
,,,,0.163242,0.071889,,
,,,,0.163242,0.071889,,
,,,,0.163242,0.071889,,
,,,,0.163242,0.071889,,
,,,,0.163242,0.071889,,
,,,,0.163242,0.071889,,
,,,,0.163242,0.071889,,
,,,,0.163242,0.071889,,
,,,,0.163242,0.071889,,
,,,,0.163242,0.071889,,
,,,,0.163242,0.071889,,
,,,,0.163242,0.071889,,
,,,,0.163242,0.071889,,
,,,,0.163242,0.071889,,
,,,,0.163242,0.071889,,
,,,,0.163242,0.071889,,
,,,,0.163242,0.071889,,
,,,,0.163242,0.071889,,
,,,,0.163242,0.071889,,
,,,,0.163242,0.071889,,
,,,,0.163242,0.071889,,
,,,,0.163242,0.071889,,
,,,,0.163242,0.071889,,
,,,,0.163242,0.071889,,
,,,,0.163242,0.071889,,
,,,,0.163242,0.071889,,
,,,,0.163242,0.071889,,
,,,,0.163242,0.071889,,
,,,,0.163242,0.071889,,
,,,,0.163242,0.071889,,
,,,,0.163242,0.071889,,
,,,,0.163242,0.071889,,
,,,,0.163242,0.071889,,
,,,,0.163242,0.071889,,
,,,,0.163242,0.071889,,
,,,,0.163242,0.071889,,
,,,,0.163242,0.071889,,
,,,,0.163242,0.071889,,
,,,,0.163242,0.071889,,
,,,,0.163242,0.071889,,
,,,,0.163242,0.071889,,
,,,,0.163242,0.071889,,
,,,,0.163242,0.071889,,
,,,,0.163242,0.071889,,
,,,,0.163242,0.071889,,
,,,,0.163242,0.071889,,
,,,,0.163242,0.071889,,
,,,,0.163242,0.071889,,
,,,,0.163242,0.071889,,
,,,,0.163242,0.071889,,
,,,,0.163242,0.071889,,
,,,,0.163242,0.071889,,
,,,,0.163242,0.071889,,
,,,,0.163242,0.071889,,
,,,,0.163242,0.071889,,
,,,,0.163242,0.071889,,
,,,,0.163242,0.071889,,
,,,,0.163242,0.071889,,
,,,,0.163242,0.071889,,
,,,,0.163242,0.071889,,
,,,,0.163242,0.071889,,
,,,,0.163242,0.071889,,
,,,,0.163242,0.071889,,
,,,,0.163242,0.071889,,
,,,,0.163242,0.071889,,
,,,,0.163242,0.071889,,
,,,,0.163242,0.071889,,
,,,,0.163242,0.071889,,
,,,,0.163242,0.071889,,
,,,,0.163242,0.071889,,
,,,,0.163242,0.071889,,
,,,,0.163242,0.071889,,
,,,,0.163242,0.071889,,
,,,,0.163242,0.071889,,
,,,,0.163242,0.071889,,
,,,,0.163242,0.071889,,
,,,,0.163242,0.071889,,
,,,,0.163242,0.071889,,
,,,,0.163242,0.071889,,
,,,,0.163242,0.071889,,
,,,,0.163242,0.071889,,
,,,,0.163242,0.071889,,
,,,,0.163242,0.071889,,
,,,,0.163242,0.071889,,
,,,,0.163242,0.071889,,
,,,,0.163242,0.071889,,
,,,,0.163242,0.071889,,
,,,,0.163242,0.071889,,
,,,,0.163242,0.071889,,
,,,,0.163242,0.071889,,
,,,,0.163242,0.071889,,
,,,,0.163242,0.071889,,
,,,,0.163242,0.071889,,
,,,,0.163242,0.071889,,
,,,,0.163242,0.071889,,
,,,,0.163242,0.071889,,
,,,,0.163242,0.071889,,
,,,,0.163242,0.071889,,
,,,,0.163242,0.071889,,
,,,,0.163242,0.071889,,
,,,,0.163242,0.071889,,
,,,,0.163242,0.071889,,
,,,,0.163242,0.071889,,
,,,,0.163242,0.071889,,
,,,,0.163242,0.071889,,
,,,,0.163242,0.071889,,
,,,,0.163242,0.071889,,
,,,,0.163242,0.071889,,
,,,,0.163242,0.071889,,
,,,,0.163242,0.071889,,
,,,,0.163242,0.071889,,
,,,,0.163242,0.071889,,
,,,,0.163242,0.071889,,
,,,,0.163242,0.071889,,
,,,,0.163242,0.071889,,
,,,,0.163242,0.071889,,
,,,,0.163242,0.071889,,
,,,,0.163242,0.071889,,
,,,,0.163242,0.071889,,
,,,,0.163242,0.071889,,
,,,,0.163242,0.071889,,
,,,,0.163242,0.071889,,
,,,,0.163242,0.071889,,
,,,,0.163242,0.071889,,
,,,,0.163242,0.071889,,
,,,,0.163242,0.071889,,
,,,,0.163242,0.071889,,
,,,,0.163242,0.071889,,
,,,,0.163242,0.071889,,
,,,,0.163242,0.071889,,
,,,,0.163242,0.071889,,
,,,,0.163242,0.071889,,
,,,,0.163242,0.071889,,
,,,,0.163242,0.071889,,
,,,,0.163242,0.071889,,
,,,,0.163242,0.071889,,
,,,,0.163242,0.071889,,
,,,,0.163242,0.071889,,
,,,,0.163242,0.071889,,
,,,,0.163242,0.071889,,
,,,,0.163242,0.071889,,
,,,,0.163242,0.071889,,
,,,,0.163242,0.071889,,
,,,,0.163242,0.071889,,
,,,,0.163242,0.071889,,
,,,,0.163242,0.071889,,
,,,,0.163242,0.071889,,
,,,,0.163242,0.071889,,
,,,,0.163242,0.071889,,
,,,,0.163242,0.071889,,
,,,,0.163242,0.071889,,
,,,,0.163242,0.071889,,
,,,,0.163242,0.071889,,
,,,,0.163242,0.071889,,
,,,,0.163242,0.071889,,
,,,,0.163242,0.071889,,
,,,,0.163242,0.071889,,
,,,,0.163242,0.071889,,
,,,,0.163242,0.071889,,
,,,,0.163242,0.071889,,
,,,,0.163242,0.071889,,
,,,,0.163242,0.071889,,
,,,,0.163242,0.071889,,
,,,,0.163242,0.071889,,
,,,,0.163242,0.071889,,
,,,,0.163242,0.071889,,
,,,,0.163242,0.071889,,
,,,,0.163242,0.071889,,
,,,,0.163242,0.071889,,
,,,,0.163242,0.071889,,
,,,,0.163242,0.071889,,
,,,,0.163242,0.071889,,
,,,,0.163242,0.071889,,
,,,,0.163242,0.071889,,
,,,,0.163242,0.071889,,
,,,,0.163242,0.071889,,
,,,,0.163242,0.071889,,
,,,,0.163242,0.071889,,
,,,,0.163242,0.071889,,
,,,,0.163242,0.071889,,
,,,,0.163242,0.071889,,
,,,,0.163242,0.071889,,
,,,,0.163242,0.071889,,
,,,,0.163242,0.071889,,
,,,,0.163242,0.071889,,
,,,,0.163242,0.071889,,
,,,,0.163242,0.071889,,
,,,,0.163242,0.071889,,
,,,,0.163242,0.071889,,
,,,,0.163242,0.071889,,
,,,,0.163242,0.071889,,
,,,,0.163242,0.071889,,
,,,,0.163242,0.071889,,
,,,,0.163242,0.071889,,
,,,,0.163242,0.071889,,
,,,,0.163242,0.071889,,
,,,,0.163242,0.071889,,
,,,,0.163242,0.071889,,
,,,,0.163242,0.071889,,
,,,,0.163242,0.071889,,
,,,,0.163242,0.071889,,
,,,,0.163242,0.071889,,
,,,,0.163242,0.071889,,
,,,,0.163242,0.071889,,
,,,,0.163242,0.071889,,
,,,,0.163242,0.071889,,
,,,,0.163242,0.071889,,
,,,,0.163286,0.072000,,
,,,,0.163286,0.072000,,
,,,,0.163358,0.072111,,
,,,,0.163358,0.072111,,
,,,,0.163672,0.072222,,
,,,,0.163672,0.072222,,
,,,,0.163741,0.072333,,
,,,,0.163741,0.072333,,
,,,,0.163868,0.072444,,
,,,,0.163868,0.072444,,
,,,,0.164031,0.072556,,
,,,,0.164031,0.072556,,
,,,,0.164518,0.072667,,
,,,,0.164518,0.072667,,
,,,,0.164698,0.072722,,
,,,,0.165030,0.072833,,
,,,,0.165030,0.072833,,
,,,,0.165100,0.072889,,
,,,,0.165157,0.073000,,
,,,,0.165157,0.073000,,
,,,,0.165330,0.073111,,
,,,,0.165330,0.073111,,
,,,,0.165478,0.073222,,
,,,,0.165478,0.073222,,
,,,,0.165495,0.073333,,
,,,,0.165495,0.073333,,
,,,,0.165531,0.073444,,
,,,,0.165531,0.073444,,
,,,,0.165651,0.073556,,
,,,,0.165651,0.073556,,
,,,,0.165867,0.073667,,
,,,,0.165867,0.073667,,
,,,,0.165967,0.073778,,
,,,,0.165967,0.073778,,
,,,,0.165987,0.073889,,
,,,,0.165987,0.073889,,
,,,,0.166048,0.073944,,
,,,,0.166154,0.074056,,
,,,,0.166154,0.074056,,
,,,,0.166194,0.074111,,
,,,,0.166292,0.074222,,
,,,,0.166292,0.074222,,
,,,,0.166462,0.074333,,
,,,,0.166462,0.074333,,
,,,,0.166509,0.074444,,
,,,,0.166509,0.074444,,
,,,,0.166631,0.074556,,
,,,,0.166631,0.074556,,
,,,,0.166743,0.074667,,
,,,,0.166743,0.074667,,
,,,,0.166992,0.074778,,
,,,,0.166992,0.074778,,
,,,,0.167021,0.074889,,
,,,,0.167021,0.074889,,
,,,,0.167237,0.075000,,
,,,,0.167237,0.075000,,
,,,,0.167349,0.075111,,
,,,,0.167349,0.075111,,
,,,,0.167360,0.075222,,
,,,,0.167360,0.075222,,
,,,,0.167767,0.075333,,
,,,,0.167767,0.075333,,
,,,,0.167770,0.075389,,
,,,,0.167917,0.075500,,
,,,,0.167917,0.075500,,
,,,,0.167930,0.075611,,
,,,,0.167930,0.075611,,
,,,,0.168131,0.075722,,
,,,,0.168131,0.075722,,
,,,,0.168207,0.075833,,
,,,,0.168207,0.075833,,
,,,,0.168379,0.075944,,
,,,,0.168379,0.075944,,
,,,,0.168533,0.076056,,
,,,,0.168533,0.076056,,
,,,,0.168725,0.076167,,
,,,,0.168725,0.076167,,
,,,,0.168802,0.076278,,
,,,,0.168802,0.076278,,
,,,,0.168808,0.076389,,
,,,,0.168808,0.076389,,
,,,,0.168854,0.076500,,
,,,,0.168854,0.076500,,
,,,,0.168960,0.076611,,
,,,,0.168960,0.076611,,
,,,,0.169226,0.076722,,
,,,,0.169226,0.076722,,
,,,,0.169228,0.076833,,
,,,,0.169228,0.076833,,
,,,,0.169401,0.076944,,
,,,,0.169401,0.076944,,
,,,,0.169411,0.077056,,
,,,,0.169411,0.077056,,
,,,,0.169496,0.077111,,
,,,,0.169522,0.077222,,
,,,,0.169522,0.077222,,
,,,,0.169704,0.077333,,
,,,,0.169704,0.077333,,
,,,,0.169712,0.077444,,
,,,,0.169712,0.077444,,
,,,,0.169731,0.095667,,
,,,,0.169731,0.095667,,
,,,,0.169731,0.095667,,
,,,,0.169731,0.095667,,
,,,,0.169731,0.095667,,
,,,,0.169731,0.095667,,
,,,,0.169731,0.095667,,
,,,,0.169731,0.095667,,
,,,,0.169731,0.095667,,
,,,,0.169731,0.095667,,
,,,,0.169731,0.095667,,
,,,,0.169731,0.095667,,
,,,,0.169731,0.095667,,
,,,,0.169731,0.095667,,
,,,,0.169731,0.095667,,
,,,,0.169731,0.095667,,
,,,,0.169731,0.095667,,
,,,,0.169731,0.095667,,
,,,,0.169731,0.095667,,
,,,,0.169731,0.095667,,
,,,,0.169731,0.095667,,
,,,,0.169731,0.095667,,
,,,,0.169731,0.095667,,
,,,,0.169731,0.095667,,
,,,,0.169731,0.095667,,
,,,,0.169731,0.095667,,
,,,,0.169731,0.095667,,
,,,,0.169731,0.095667,,
,,,,0.169731,0.095667,,
,,,,0.169731,0.095667,,
,,,,0.169731,0.095667,,
,,,,0.169731,0.095667,,
,,,,0.169731,0.095667,,
,,,,0.169731,0.095667,,
,,,,0.169731,0.095667,,
,,,,0.169731,0.095667,,
,,,,0.169731,0.095667,,
,,,,0.169731,0.095667,,
,,,,0.169731,0.095667,,
,,,,0.169731,0.095667,,
,,,,0.169731,0.095667,,
,,,,0.169731,0.095667,,
,,,,0.169731,0.095667,,
,,,,0.169731,0.095667,,
,,,,0.169731,0.095667,,
,,,,0.169731,0.095667,,
,,,,0.169731,0.095667,,
,,,,0.169731,0.095667,,
,,,,0.169731,0.095667,,
,,,,0.169731,0.095667,,
,,,,0.169731,0.095667,,
,,,,0.169731,0.095667,,
,,,,0.169731,0.095667,,
,,,,0.169731,0.095667,,
,,,,0.169731,0.095667,,
,,,,0.169731,0.095667,,
,,,,0.169731,0.095667,,
,,,,0.169731,0.095667,,
,,,,0.169731,0.095667,,
,,,,0.169731,0.095667,,
,,,,0.169731,0.095667,,
,,,,0.169731,0.095667,,
,,,,0.169731,0.095667,,
,,,,0.169731,0.095667,,
,,,,0.169731,0.095667,,
,,,,0.169731,0.095667,,
,,,,0.169731,0.095667,,
,,,,0.169731,0.095667,,
,,,,0.169731,0.095667,,
,,,,0.169731,0.095667,,
,,,,0.169731,0.095667,,
,,,,0.169731,0.095667,,
,,,,0.169731,0.095667,,
,,,,0.169731,0.095667,,
,,,,0.169731,0.095667,,
,,,,0.169731,0.095667,,
,,,,0.169731,0.095667,,
,,,,0.169731,0.095667,,
,,,,0.169731,0.095667,,
,,,,0.169731,0.095667,,
,,,,0.169731,0.095667,,
,,,,0.169731,0.095667,,
,,,,0.169731,0.095667,,
,,,,0.169731,0.095667,,
,,,,0.169731,0.095667,,
,,,,0.169731,0.095667,,
,,,,0.169731,0.095667,,
,,,,0.169731,0.095667,,
,,,,0.169731,0.095667,,
,,,,0.169731,0.095667,,
,,,,0.169731,0.095667,,
,,,,0.169731,0.095667,,
,,,,0.169731,0.095667,,
,,,,0.169731,0.095667,,
,,,,0.169731,0.095667,,
,,,,0.169731,0.095667,,
,,,,0.169731,0.095667,,
,,,,0.169731,0.095667,,
,,,,0.169731,0.095667,,
,,,,0.169731,0.095667,,
,,,,0.169731,0.095667,,
,,,,0.169731,0.095667,,
,,,,0.169731,0.095667,,
,,,,0.169731,0.095667,,
,,,,0.169731,0.095667,,
,,,,0.169731,0.095667,,
,,,,0.169731,0.095667,,
,,,,0.169731,0.095667,,
,,,,0.169731,0.095667,,
,,,,0.169731,0.095667,,
,,,,0.169731,0.095667,,
,,,,0.169731,0.095667,,
,,,,0.169731,0.095667,,
,,,,0.169731,0.095667,,
,,,,0.169731,0.095667,,
,,,,0.169731,0.095667,,
,,,,0.169731,0.095667,,
,,,,0.169731,0.095667,,
,,,,0.169731,0.095667,,
,,,,0.169731,0.095667,,
,,,,0.169731,0.095667,,
,,,,0.169731,0.095667,,
,,,,0.169731,0.095667,,
,,,,0.169731,0.095667,,
,,,,0.169731,0.095667,,
,,,,0.169731,0.095667,,
,,,,0.169731,0.095667,,
,,,,0.169731,0.095667,,
,,,,0.169731,0.095667,,
,,,,0.169731,0.095667,,
,,,,0.169731,0.095667,,
,,,,0.169731,0.095667,,
,,,,0.169731,0.095667,,
,,,,0.169731,0.095667,,
,,,,0.169731,0.095667,,
,,,,0.169731,0.095667,,
,,,,0.169731,0.095667,,
,,,,0.169731,0.095667,,
,,,,0.169731,0.095667,,
,,,,0.169731,0.095667,,
,,,,0.169731,0.095667,,
,,,,0.169731,0.095667,,
,,,,0.169731,0.095667,,
,,,,0.169731,0.095667,,
,,,,0.169731,0.095667,,
,,,,0.169731,0.095667,,
,,,,0.169731,0.095667,,
,,,,0.169731,0.095667,,
,,,,0.169731,0.095667,,
,,,,0.169731,0.095667,,
,,,,0.169731,0.095667,,
,,,,0.169731,0.095667,,
,,,,0.169731,0.095667,,
,,,,0.169731,0.095667,,
,,,,0.169731,0.095667,,
,,,,0.169731,0.095667,,
,,,,0.169731,0.095667,,
,,,,0.169731,0.095667,,
,,,,0.169731,0.095667,,
,,,,0.169731,0.095667,,
,,,,0.169731,0.095667,,
,,,,0.169731,0.095667,,
,,,,0.169731,0.095667,,
,,,,0.169731,0.095667,,
,,,,0.169731,0.095667,,
,,,,0.169731,0.095667,,
,,,,0.169731,0.095667,,
,,,,0.169731,0.095667,,
,,,,0.169731,0.095667,,
,,,,0.169731,0.095667,,
,,,,0.169731,0.095667,,
,,,,0.169731,0.095667,,
,,,,0.169731,0.095667,,
,,,,0.169731,0.095667,,
,,,,0.169731,0.095667,,
,,,,0.169731,0.095667,,
,,,,0.169731,0.095667,,
,,,,0.169731,0.095667,,
,,,,0.169731,0.095667,,
,,,,0.169731,0.095667,,
,,,,0.169731,0.095667,,
,,,,0.169731,0.095667,,
,,,,0.169731,0.095667,,
,,,,0.169731,0.095667,,
,,,,0.169731,0.095667,,
,,,,0.169731,0.095667,,
,,,,0.169731,0.095667,,
,,,,0.169731,0.095667,,
,,,,0.169731,0.095667,,
,,,,0.169731,0.095667,,
,,,,0.169731,0.095667,,
,,,,0.169731,0.095667,,
,,,,0.169731,0.095667,,
,,,,0.169731,0.095667,,
,,,,0.169731,0.095667,,
,,,,0.169731,0.095667,,
,,,,0.169731,0.095667,,
,,,,0.169731,0.095667,,
,,,,0.169731,0.095667,,
,,,,0.169731,0.095667,,
,,,,0.169731,0.095667,,
,,,,0.169731,0.095667,,
,,,,0.169731,0.095667,,
,,,,0.169731,0.095667,,
,,,,0.169731,0.095667,,
,,,,0.169731,0.095667,,
,,,,0.169731,0.095667,,
,,,,0.169731,0.095667,,
,,,,0.169731,0.095667,,
,,,,0.169731,0.095667,,
,,,,0.169731,0.095667,,
,,,,0.169731,0.095667,,
,,,,0.169731,0.095667,,
,,,,0.169731,0.095667,,
,,,,0.169731,0.095667,,
,,,,0.169731,0.095667,,
,,,,0.169731,0.095667,,
,,,,0.169731,0.095667,,
,,,,0.169731,0.095667,,
,,,,0.169731,0.095667,,
,,,,0.169731,0.095667,,
,,,,0.169731,0.095667,,
,,,,0.169731,0.095667,,
,,,,0.169731,0.095667,,
,,,,0.169731,0.095667,,
,,,,0.169731,0.095667,,
,,,,0.169731,0.095667,,
,,,,0.169731,0.095667,,
,,,,0.169731,0.095667,,
,,,,0.169731,0.095667,,
,,,,0.169731,0.095667,,
,,,,0.169731,0.095667,,
,,,,0.169731,0.095667,,
,,,,0.169731,0.095667,,
,,,,0.169731,0.095667,,
,,,,0.169731,0.095667,,
,,,,0.169731,0.095667,,
,,,,0.169731,0.095667,,
,,,,0.169731,0.095667,,
,,,,0.169731,0.095667,,
,,,,0.169731,0.095667,,
,,,,0.169731,0.095667,,
,,,,0.169731,0.095667,,
,,,,0.169731,0.095667,,
,,,,0.169731,0.095667,,
,,,,0.169731,0.095667,,
,,,,0.169731,0.095667,,
,,,,0.169731,0.095667,,
,,,,0.169731,0.095667,,
,,,,0.169731,0.095667,,
,,,,0.169731,0.095667,,
,,,,0.169731,0.095667,,
,,,,0.169731,0.095667,,
,,,,0.169731,0.095667,,
,,,,0.169731,0.095667,,
,,,,0.169731,0.095667,,
,,,,0.169731,0.095667,,
,,,,0.169731,0.095667,,
,,,,0.169731,0.095667,,
,,,,0.169731,0.095667,,
,,,,0.169731,0.095667,,
,,,,0.169731,0.095667,,
,,,,0.169731,0.095667,,
,,,,0.169731,0.095667,,
,,,,0.169731,0.095667,,
,,,,0.169731,0.095667,,
,,,,0.169731,0.095667,,
,,,,0.169731,0.095667,,
,,,,0.169731,0.095667,,
,,,,0.169731,0.095667,,
,,,,0.169731,0.095667,,
,,,,0.169731,0.095667,,
,,,,0.169731,0.095667,,
,,,,0.169731,0.095667,,
,,,,0.169731,0.095667,,
,,,,0.169731,0.095667,,
,,,,0.169731,0.095667,,
,,,,0.169731,0.095667,,
,,,,0.169731,0.095667,,
,,,,0.169731,0.095667,,
,,,,0.169731,0.095667,,
,,,,0.169731,0.095667,,
,,,,0.169731,0.095667,,
,,,,0.169731,0.095667,,
,,,,0.169731,0.095667,,
,,,,0.169731,0.095667,,
,,,,0.169731,0.095667,,
,,,,0.169731,0.095667,,
,,,,0.169731,0.095667,,
,,,,0.169731,0.095667,,
,,,,0.169731,0.095667,,
,,,,0.169731,0.095667,,
,,,,0.169731,0.095667,,
,,,,0.169731,0.095667,,
,,,,0.169731,0.095667,,
,,,,0.169731,0.095667,,
,,,,0.169731,0.095667,,
,,,,0.169731,0.095667,,
,,,,0.169731,0.095667,,
,,,,0.169731,0.095667,,
,,,,0.169731,0.095667,,
,,,,0.169731,0.095667,,
,,,,0.169731,0.095667,,
,,,,0.169731,0.095667,,
,,,,0.169731,0.095667,,
,,,,0.169731,0.095667,,
,,,,0.169731,0.095667,,
,,,,0.169731,0.095667,,
,,,,0.169731,0.095667,,
,,,,0.169731,0.095667,,
,,,,0.169731,0.095667,,
,,,,0.169731,0.095667,,
,,,,0.169731,0.095667,,
,,,,0.169731,0.095667,,
,,,,0.169731,0.095667,,
,,,,0.169731,0.095667,,
,,,,0.169731,0.095667,,
,,,,0.169731,0.095667,,
,,,,0.169731,0.095667,,
,,,,0.169731,0.095667,,
,,,,0.169731,0.095667,,
,,,,0.169731,0.095667,,
,,,,0.169731,0.095667,,
,,,,0.169731,0.095667,,
,,,,0.169731,0.095667,,
,,,,0.169731,0.095667,,
,,,,0.169731,0.095667,,
,,,,0.169731,0.095667,,
,,,,0.169741,0.095722,,
,,,,0.169758,0.095778,,
,,,,0.169852,0.095889,,
,,,,0.169852,0.095889,,
,,,,0.169924,0.096000,,
,,,,0.169924,0.096000,,
,,,,0.170003,0.096056,,
,,,,0.170169,0.096167,,
,,,,0.170169,0.096167,,
,,,,0.170343,0.096278,,
,,,,0.170343,0.096278,,
,,,,0.170398,0.096389,,
,,,,0.170398,0.096389,,
,,,,0.170732,0.096500,,
,,,,0.170732,0.096500,,
,,,,0.170744,0.096611,,
,,,,0.170744,0.096611,,
,,,,0.170873,0.096722,,
,,,,0.170873,0.096722,,
,,,,0.170969,0.096833,,
,,,,0.170969,0.096833,,
,,,,0.170977,0.096944,,
,,,,0.170977,0.096944,,
,,,,0.171103,0.097000,,
,,,,0.171120,0.097056,,
,,,,0.171159,0.097167,,
,,,,0.171159,0.097167,,
,,,,0.171282,0.097278,,
,,,,0.171282,0.097278,,
,,,,0.171406,0.097333,,
,,,,0.171418,0.097444,,
,,,,0.171418,0.097444,,
,,,,0.171477,0.097556,,
,,,,0.171477,0.097556,,
,,,,0.171555,0.097667,,
,,,,0.171555,0.097667,,
,,,,0.171840,0.117167,,
,,,,0.171840,0.117167,,
,,,,0.171840,0.117167,,
,,,,0.171840,0.117167,,
,,,,0.171840,0.117167,,
,,,,0.171840,0.117167,,
,,,,0.171840,0.117167,,
,,,,0.171840,0.117167,,
,,,,0.171840,0.117167,,
,,,,0.171840,0.117167,,
,,,,0.171840,0.117167,,
,,,,0.171840,0.117167,,
,,,,0.171840,0.117167,,
,,,,0.171840,0.117167,,
,,,,0.171840,0.117167,,
,,,,0.171840,0.117167,,
,,,,0.171840,0.117167,,
,,,,0.171840,0.117167,,
,,,,0.171840,0.117167,,
,,,,0.171840,0.117167,,
,,,,0.171840,0.117167,,
,,,,0.171840,0.117167,,
,,,,0.171840,0.117167,,
,,,,0.171840,0.117167,,
,,,,0.171840,0.117167,,
,,,,0.171840,0.117167,,
,,,,0.171840,0.117167,,
,,,,0.171840,0.117167,,
,,,,0.171840,0.117167,,
,,,,0.171840,0.117167,,
,,,,0.171840,0.117167,,
,,,,0.171840,0.117167,,
,,,,0.171840,0.117167,,
,,,,0.171840,0.117167,,
,,,,0.171840,0.117167,,
,,,,0.171840,0.117167,,
,,,,0.171840,0.117167,,
,,,,0.171840,0.117167,,
,,,,0.171840,0.117167,,
,,,,0.171840,0.117167,,
,,,,0.171840,0.117167,,
,,,,0.171840,0.117167,,
,,,,0.171840,0.117167,,
,,,,0.171840,0.117167,,
,,,,0.171840,0.117167,,
,,,,0.171840,0.117167,,
,,,,0.171840,0.117167,,
,,,,0.171840,0.117167,,
,,,,0.171840,0.117167,,
,,,,0.171840,0.117167,,
,,,,0.171840,0.117167,,
,,,,0.171840,0.117167,,
,,,,0.171840,0.117167,,
,,,,0.171840,0.117167,,
,,,,0.171840,0.117167,,
,,,,0.171840,0.117167,,
,,,,0.171840,0.117167,,
,,,,0.171840,0.117167,,
,,,,0.171840,0.117167,,
,,,,0.171840,0.117167,,
,,,,0.171840,0.117167,,
,,,,0.171840,0.117167,,
,,,,0.171840,0.117167,,
,,,,0.171840,0.117167,,
,,,,0.171840,0.117167,,
,,,,0.171840,0.117167,,
,,,,0.171840,0.117167,,
,,,,0.171840,0.117167,,
,,,,0.171840,0.117167,,
,,,,0.171840,0.117167,,
,,,,0.171840,0.117167,,
,,,,0.171840,0.117167,,
,,,,0.171840,0.117167,,
,,,,0.171840,0.117167,,
,,,,0.171840,0.117167,,
,,,,0.171840,0.117167,,
,,,,0.171840,0.117167,,
,,,,0.171840,0.117167,,
,,,,0.171840,0.117167,,
,,,,0.171840,0.117167,,
,,,,0.171840,0.117167,,
,,,,0.171840,0.117167,,
,,,,0.171840,0.117167,,
,,,,0.171840,0.117167,,
,,,,0.171840,0.117167,,
,,,,0.171840,0.117167,,
,,,,0.171840,0.117167,,
,,,,0.171840,0.117167,,
,,,,0.171840,0.117167,,
,,,,0.171840,0.117167,,
,,,,0.171840,0.117167,,
,,,,0.171840,0.117167,,
,,,,0.171840,0.117167,,
,,,,0.171840,0.117167,,
,,,,0.171840,0.117167,,
,,,,0.171840,0.117167,,
,,,,0.171840,0.117167,,
,,,,0.171840,0.117167,,
,,,,0.171840,0.117167,,
,,,,0.171840,0.117167,,
,,,,0.171840,0.117167,,
,,,,0.171840,0.117167,,
,,,,0.171840,0.117167,,
,,,,0.171840,0.117167,,
,,,,0.171840,0.117167,,
,,,,0.171840,0.117167,,
,,,,0.171840,0.117167,,
,,,,0.171840,0.117167,,
,,,,0.171840,0.117167,,
,,,,0.171840,0.117167,,
,,,,0.171840,0.117167,,
,,,,0.171840,0.117167,,
,,,,0.171840,0.117167,,
,,,,0.171840,0.117167,,
,,,,0.171840,0.117167,,
,,,,0.171840,0.117167,,
,,,,0.171840,0.117167,,
,,,,0.171840,0.117167,,
,,,,0.171840,0.117167,,
,,,,0.171840,0.117167,,
,,,,0.171840,0.117167,,
,,,,0.171840,0.117167,,
,,,,0.171840,0.117167,,
,,,,0.171840,0.117167,,
,,,,0.171840,0.117167,,
,,,,0.171840,0.117167,,
,,,,0.171840,0.117167,,
,,,,0.171840,0.117167,,
,,,,0.171840,0.117167,,
,,,,0.171840,0.117167,,
,,,,0.171840,0.117167,,
,,,,0.171840,0.117167,,
,,,,0.171840,0.117167,,
,,,,0.171840,0.117167,,
,,,,0.171840,0.117167,,
,,,,0.171840,0.117167,,
,,,,0.171840,0.117167,,
,,,,0.171840,0.117167,,
,,,,0.171840,0.117167,,
,,,,0.171840,0.117167,,
,,,,0.171840,0.117167,,
,,,,0.171840,0.117167,,
,,,,0.171840,0.117167,,
,,,,0.171840,0.117167,,
,,,,0.171840,0.117167,,
,,,,0.171840,0.117167,,
,,,,0.171840,0.117167,,
,,,,0.171840,0.117167,,
,,,,0.171840,0.117167,,
,,,,0.171840,0.117167,,
,,,,0.171840,0.117167,,
,,,,0.171840,0.117167,,
,,,,0.171840,0.117167,,
,,,,0.171840,0.117167,,
,,,,0.171840,0.117167,,
,,,,0.171840,0.117167,,
,,,,0.171840,0.117167,,
,,,,0.171840,0.117167,,
,,,,0.171840,0.117167,,
,,,,0.171840,0.117167,,
,,,,0.171840,0.117167,,
,,,,0.171840,0.117167,,
,,,,0.171840,0.117167,,
,,,,0.171840,0.117167,,
,,,,0.171840,0.117167,,
,,,,0.171840,0.117167,,
,,,,0.171840,0.117167,,
,,,,0.171840,0.117167,,
,,,,0.171840,0.117167,,
,,,,0.171840,0.117167,,
,,,,0.171840,0.117167,,
,,,,0.171840,0.117167,,
,,,,0.171840,0.117167,,
,,,,0.171840,0.117167,,
,,,,0.171840,0.117167,,
,,,,0.171840,0.117167,,
,,,,0.171840,0.117167,,
,,,,0.171840,0.117167,,
,,,,0.171840,0.117167,,
,,,,0.171840,0.117167,,
,,,,0.171840,0.117167,,
,,,,0.171840,0.117167,,
,,,,0.171840,0.117167,,
,,,,0.171840,0.117167,,
,,,,0.171840,0.117167,,
,,,,0.171840,0.117167,,
,,,,0.171840,0.117167,,
,,,,0.171840,0.117167,,
,,,,0.171840,0.117167,,
,,,,0.171840,0.117167,,
,,,,0.171840,0.117167,,
,,,,0.171840,0.117167,,
,,,,0.171840,0.117167,,
,,,,0.171840,0.117167,,
,,,,0.171840,0.117167,,
,,,,0.171840,0.117167,,
,,,,0.171840,0.117167,,
,,,,0.171840,0.117167,,
,,,,0.171840,0.117167,,
,,,,0.171840,0.117167,,
,,,,0.171840,0.117167,,
,,,,0.171840,0.117167,,
,,,,0.171840,0.117167,,
,,,,0.171840,0.117167,,
,,,,0.171840,0.117167,,
,,,,0.171840,0.117167,,
,,,,0.171840,0.117167,,
,,,,0.171840,0.117167,,
,,,,0.171840,0.117167,,
,,,,0.171840,0.117167,,
,,,,0.171840,0.117167,,
,,,,0.171840,0.117167,,
,,,,0.171840,0.117167,,
,,,,0.171840,0.117167,,
,,,,0.171840,0.117167,,
,,,,0.171840,0.117167,,
,,,,0.171840,0.117167,,
,,,,0.171840,0.117167,,
,,,,0.171840,0.117167,,
,,,,0.171840,0.117167,,
,,,,0.171840,0.117167,,
,,,,0.171840,0.117167,,
,,,,0.171840,0.117167,,
,,,,0.171840,0.117167,,
,,,,0.171840,0.117167,,
,,,,0.171840,0.117167,,
,,,,0.171840,0.117167,,
,,,,0.171840,0.117167,,
,,,,0.171840,0.117167,,
,,,,0.171840,0.117167,,
,,,,0.171840,0.117167,,
,,,,0.171840,0.117167,,
,,,,0.171840,0.117167,,
,,,,0.171840,0.117167,,
,,,,0.171840,0.117167,,
,,,,0.171840,0.117167,,
,,,,0.171840,0.117167,,
,,,,0.171840,0.117167,,
,,,,0.171840,0.117167,,
,,,,0.171840,0.117167,,
,,,,0.171840,0.117167,,
[truncated: 16,001 more rows]

## Sheet: Figure 6N
F FUNCTION* SDI
wt	Df(exp reb)			Column A	wt		*Details for acquisition of individual F Function values are described in the Materials and Methods section
0	0.04			vs.	vs,
0	0.01			Column B	Df(exp reb)
0	0.02
0.01	0.01			Kolmogorov-Smirnov test
0	0.19			P value	0.0337
0.01	0.12			Exact or approximate P value?	Approximate
0	0.01			P value summary	*
0	0			Significantly different (P < 0.05)?	Yes
0	0			Kolmogorov-Smirnov D	0.5833
0	0.01
0	0.12
0	0

## Sheet: Figure 6NI
G* FUNCTION SDI
wt	Df(exp reb)			Column A	wt			*Details for acquisition of individual G Function values are described in the Materials and Methods section
1	1			vs.	vs,
0.98	0.99			Column B	Df(exp reb)
1	1
1	0.99			Kolmogorov-Smirnov test
1	0.95			P value	0.8475
1	1			Exact or approximate P value?	Approximate
1	1			P value summary	ns
1	1			Significantly different (P < 0.05)?	No
1	1			Kolmogorov-Smirnov D	0.25
1	0.95
1	1
1	1											A

## Sheet: Figure 6P F Function
distance,cumulated_frequency,X1,Y1,X2,Y2,X3,Y3
0.00000,0.000000,0.00000,0.000000,0.00031,1.000E-6,0.001899,0.000100								*Raw values for the charts presented were acquired from the Fiji software
0.00141,0.000000,0.00141,0.000100,0.00031,1.000E-6,0.003538,0.000200
0.00283,0.000000,0.00283,0.000200,0.00036,0.000002,0.003920,0.000300
0.00424,0.000000,0.00424,0.000400,0.00046,0.000002,0.004576,0.000400
0.00566,0.000100,0.00566,0.000700,0.00049,0.000002,0.005273,0.000500
0.00707,0.000200,0.00707,0.001000,0.00053,0.000004,0.005639,0.000600
0.00848,0.000300,0.00848,0.001300,0.00053,0.000004,0.005840,0.000700
0.00990,0.000500,0.00990,0.001700,0.00054,0.000004,0.006607,0.000800
0.01131,0.000700,0.01131,0.002000,0.00059,0.000005,0.006682,0.000900
0.01273,0.001100,0.01273,0.002500,0.00069,0.000005,0.006982,0.001000
0.01414,0.001300,0.01414,0.003000,0.00071,0.000006,0.007480,0.001100
0.01555,0.001600,0.01555,0.003500,0.00080,0.000006,0.008867,0.001200
0.01697,0.001900,0.01697,0.004100,0.00087,0.000006,0.009458,0.001300
0.01838,0.002200,0.01838,0.004700,0.00088,0.000007,0.009518,0.001400
0.01980,0.002700,0.01980,0.005300,0.00095,0.000007,0.009886,0.001500
0.02121,0.003100,0.02121,0.005900,0.00096,0.000008,0.010960,0.001600
0.02263,0.003600,0.02263,0.006700,0.00102,0.000009,0.011419,0.001700
0.02404,0.004300,0.02404,0.007400,0.00104,0.000009,0.013588,0.001800
0.02545,0.004700,0.02545,0.008200,0.00104,0.000009,0.013868,0.001900
0.02687,0.005600,0.02687,0.009000,0.00118,0.000010,0.013879,0.002000
0.02828,0.006300,0.02828,0.009700,0.00119,0.000010,0.013968,0.002100
0.02970,0.007000,0.02970,0.010700,0.00120,0.000011,0.014137,0.002200
0.03111,0.007800,0.03111,0.011700,0.00122,0.000012,0.014669,0.002300
0.03252,0.008800,0.03252,0.012800,0.00125,0.000012,0.014734,0.002400
0.03394,0.009700,0.03394,0.013800,0.00125,0.000012,0.014751,0.002500
0.03535,0.010600,0.03535,0.015000,0.00125,0.000013,0.015054,0.002600
0.03677,0.011500,0.03677,0.016100,0.00133,0.000015,0.015177,0.002700
0.03818,0.012500,0.03818,0.017200,0.00133,0.000015,0.015775,0.002800
0.03959,0.013400,0.03959,0.018400,0.00133,0.000015,0.015822,0.002900
0.04101,0.014300,0.04101,0.019600,0.00134,0.000015,0.015893,0.003000
0.04242,0.015500,0.04242,0.020900,0.00136,0.000015,0.016027,0.003100
0.04384,0.016400,0.04384,0.022000,0.00147,0.000016,0.016633,0.003200
0.04525,0.017700,0.04525,0.023300,0.00148,0.000017,0.016803,0.003300
0.04666,0.018600,0.04666,0.024600,0.00150,0.000017,0.017029,0.003400
0.04808,0.020100,0.04808,0.026000,0.00151,0.000018,0.017173,0.003500
0.04949,0.021000,0.04949,0.027700,0.00151,0.000018,0.017598,0.003600
0.05091,0.022400,0.05091,0.029200,0.00154,0.000019,0.017903,0.003700
0.05232,0.023700,0.05232,0.030800,0.00155,0.000019,0.017910,0.003800
0.05373,0.025300,0.05373,0.032300,0.00156,0.000019,0.018111,0.003900
0.05515,0.027100,0.05515,0.034000,0.00156,0.000020,0.018190,0.004000
0.05656,0.028200,0.05656,0.035500,0.00157,0.000020,0.018198,0.004100
0.05798,0.029900,0.05798,0.037300,0.00158,0.000021,0.018453,0.004200
0.05939,0.031800,0.05939,0.039200,0.00158,0.000022,0.018746,0.004300
0.06081,0.033400,0.06081,0.041000,0.00158,0.000022,0.018925,0.004400
0.06222,0.034700,0.06222,0.043000,0.00160,0.000023,0.019177,0.004500
0.06363,0.036800,0.06363,0.044800,0.00162,0.000023,0.019775,0.004600
0.06505,0.038300,0.06505,0.046800,0.00164,0.000024,0.020020,0.004700
0.06646,0.040200,0.06646,0.048600,0.00167,0.000024,0.020055,0.004800
0.06788,0.042100,0.06788,0.050500,0.00167,0.000024,0.020104,0.004900
0.06929,0.044000,0.06929,0.052500,0.00167,0.000025,0.020126,0.005000
0.07070,0.045900,0.07070,0.054300,0.00167,0.000025,0.020177,0.005100
0.07212,0.047900,0.07212,0.056400,0.00167,0.000026,0.020193,0.005200
0.07353,0.050100,0.07353,0.058200,0.00168,0.000026,0.020296,0.005300
0.07495,0.052000,0.07495,0.060600,0.00172,0.000027,0.020408,0.005400
0.07636,0.054000,0.07636,0.063000,0.00173,0.000028,0.021287,0.005500
0.07777,0.056100,0.07777,0.065600,0.00176,0.000029,0.021486,0.005600
0.07919,0.057600,0.07919,0.067600,0.00176,0.000029,0.021542,0.005700
0.08060,0.059300,0.08060,0.070000,0.00176,0.000029,0.022126,0.005800
0.08202,0.061700,0.08202,0.072400,0.00177,0.000030,0.022548,0.005900
0.08343,0.064200,0.08343,0.075000,0.00177,0.000030,0.022714,0.006000
0.08484,0.066700,0.08484,0.077500,0.00178,0.000030,0.022754,0.006100
0.08626,0.068600,0.08626,0.079900,0.00178,0.000031,0.023090,0.006200
0.08767,0.071000,0.08767,0.082500,0.00178,0.000031,0.023206,0.006300
0.08909,0.073400,0.08909,0.085200,0.00182,0.000033,0.023458,0.006400
0.09050,0.076000,0.09050,0.087400,0.00182,0.000033,0.023573,0.006500
0.09191,0.078400,0.09191,0.089900,0.00182,0.000033,0.023734,0.006600
0.09333,0.081000,0.09333,0.092600,0.00184,0.000034,0.023819,0.006700
0.09474,0.083800,0.09474,0.095500,0.00190,0.000034,0.023824,0.006800
0.09616,0.086300,0.09616,0.098100,0.00192,0.000035,0.023866,0.006900
0.09757,0.088600,0.09757,0.100800,0.00192,0.000035,0.024779,0.007000
0.09899,0.091400,0.09899,0.103600,0.00195,0.000036,0.024799,0.007100
0.10040,0.094500,0.10040,0.106400,0.00197,0.000036,0.024854,0.007200
0.10181,0.096500,0.10181,0.109600,0.00199,0.000037,0.025115,0.007300
0.10323,0.099700,0.10323,0.112100,0.00201,0.000037,0.025582,0.007400
0.10464,0.102800,0.10464,0.115300,0.00201,0.000038,0.025606,0.007500
0.10606,0.106000,0.10606,0.118300,0.00207,0.000038,0.025617,0.007600
0.10747,0.109000,0.10747,0.121700,0.00208,0.000038,0.025854,0.007700
0.10888,0.112000,0.10888,0.123900,0.00208,0.000039,0.025956,0.007800
0.11030,0.115000,0.11030,0.127000,0.00209,0.000039,0.025964,0.007900
0.11171,0.117500,0.11171,0.130400,0.00209,0.000041,0.026034,0.008000
0.11313,0.120900,0.11313,0.133800,0.00209,0.000041,0.026250,0.008100
0.11454,0.124400,0.11454,0.137000,0.00209,0.000041,0.026443,0.008200
0.11595,0.126800,0.11595,0.140500,0.00212,0.000041,0.026958,0.008300
0.11737,0.129400,0.11737,0.143600,0.00214,0.000042,0.027098,0.008400
0.11878,0.133000,0.11878,0.147100,0.00216,0.000042,0.027353,0.008500
0.12020,0.136100,0.12020,0.149800,0.00217,0.000043,0.027403,0.008600
0.12161,0.139500,0.12161,0.152900,0.00221,0.000044,0.027405,0.008700
0.12302,0.142300,0.12302,0.156100,0.00222,0.000044,0.027528,0.008800
0.12444,0.145500,0.12444,0.159000,0.00222,0.000045,0.027673,0.008900
0.12585,0.148400,0.12585,0.162300,0.00222,0.000045,0.027741,0.009000
0.12727,0.151400,0.12727,0.166400,0.00222,0.000046,0.027773,0.009100
0.12868,0.155100,0.12868,0.170400,0.00222,0.000046,0.027832,0.009200
0.13009,0.157700,0.13009,0.173200,0.00223,0.000048,0.028055,0.009300
0.13151,0.160500,0.13151,0.176800,0.00223,0.000048,0.028808,0.009400
0.13292,0.164100,0.13292,0.180700,0.00223,0.000048,0.028828,0.009500
0.13434,0.166500,0.13434,0.184400,0.00225,0.000048,0.028880,0.009600
0.13575,0.169800,0.13575,0.188200,0.00226,0.000048,0.029079,0.009700
0.13716,0.173000,0.13716,0.191900,0.00226,0.000049,0.029203,0.009800
0.13858,0.176700,0.13858,0.195500,0.00227,0.000049,0.029206,0.009900
0.13999,0.180600,0.13999,0.199400,0.00227,0.000050,0.029299,0.010000
0.14141,0.183900,0.14141,0.203100,0.00228,0.000051,0.029454,0.010100
0.14282,0.187000,0.14282,0.206600,0.00228,0.000051,0.029485,0.010200
0.14424,0.191300,0.14424,0.210600,0.00228,0.000051,0.029570,0.010300
0.14565,0.195100,0.14565,0.214300,0.00232,0.000052,0.029610,0.010400
0.14706,0.198600,0.14706,0.218200,0.00235,0.000052,0.029832,0.010500
0.14848,0.202200,0.14848,0.221800,0.00236,0.000053,0.030019,0.010600
0.14989,0.205900,0.14989,0.225800,0.00236,0.000053,0.030651,0.010700
0.15131,0.209200,0.15131,0.230000,0.00237,0.000055,0.030654,0.010800
0.15272,0.212200,0.15272,0.233400,0.00237,0.000055,0.030773,0.010900
0.15413,0.215400,0.15413,0.237200,0.00237,0.000055,0.031012,0.011000
0.15555,0.218600,0.15555,0.241900,0.00237,0.000056,0.031352,0.011100
0.15696,0.222300,0.15696,0.245600,0.00239,0.000057,0.031396,0.011200
0.15838,0.225900,0.15838,0.249200,0.00239,0.000057,0.031460,0.011300
0.15979,0.228500,0.15979,0.252900,0.00240,0.000058,0.031971,0.011400
0.16120,0.232200,0.16120,0.257200,0.00240,0.000058,0.032188,0.011500
0.16262,0.236100,0.16262,0.261600,0.00243,0.000058,0.032423,0.011600
0.16403,0.240600,0.16403,0.265500,0.00244,0.000059,0.032503,0.011700
0.16545,0.243800,0.16545,0.269500,0.00245,0.000059,0.032719,0.011800
0.16686,0.247500,0.16686,0.273600,0.00246,0.000059,0.032982,0.011900
0.16827,0.251400,0.16827,0.277400,0.00249,0.000060,0.033071,0.012000
0.16969,0.254400,0.16969,0.280900,0.00249,0.000060,0.033293,0.012100
0.17110,0.258200,0.17110,0.285000,0.00250,0.000061,0.033425,0.012200
0.17252,0.261200,0.17252,0.289600,0.00250,0.000062,0.033572,0.012300
0.17393,0.265500,0.17393,0.293800,0.00250,0.000063,0.033649,0.012400
0.17534,0.269000,0.17534,0.298200,0.00250,0.000063,0.033729,0.012500
0.17676,0.273500,0.17676,0.301600,0.00251,0.000064,0.033762,0.012600
0.17817,0.276900,0.17817,0.306200,0.00251,0.000064,0.033992,0.012700
0.17959,0.280100,0.17959,0.310200,0.00251,0.000064,0.034261,0.012800
0.18100,0.284100,0.18100,0.315500,0.00251,0.000064,0.034346,0.012900
0.18242,0.287800,0.18242,0.319000,0.00252,0.000065,0.034566,0.013000
0.18383,0.291800,0.18383,0.323500,0.00254,0.000065,0.034572,0.013100
0.18524,0.295500,0.18524,0.327200,0.00254,0.000066,0.034685,0.013200
0.18666,0.299200,0.18666,0.331400,0.00257,0.000067,0.034806,0.013300
0.18807,0.303200,0.18807,0.335600,0.00257,0.000067,0.034910,0.013400
0.18949,0.306100,0.18949,0.340300,0.00258,0.000068,0.035178,0.013500
0.19090,0.309200,0.19090,0.343600,0.00258,0.000068,0.035241,0.013600
0.19231,0.313000,0.19231,0.348200,0.00259,0.000068,0.035372,0.013700
0.19373,0.317000,0.19373,0.352300,0.00259,0.000069,0.035433,0.013800
0.19514,0.320800,0.19514,0.357100,0.00259,0.000070,0.035767,0.013900
0.19656,0.324500,0.19656,0.361300,0.00259,0.000070,0.036092,0.014000
0.19797,0.329000,0.19797,0.365200,0.00260,0.000070,0.036283,0.014100
0.19938,0.332400,0.19938,0.369400,0.00260,0.000071,0.036463,0.014200
0.20080,0.336300,0.20080,0.373600,0.00261,0.000072,0.036466,0.014300
0.20221,0.340100,0.20221,0.377400,0.00261,0.000072,0.036519,0.014400
0.20363,0.343400,0.20363,0.381800,0.00263,0.000072,0.036558,0.014500
0.20504,0.347100,0.20504,0.385500,0.00266,0.000073,0.036577,0.014600
0.20645,0.350500,0.20645,0.390100,0.00266,0.000073,0.036808,0.014700
0.20787,0.354800,0.20787,0.394200,0.00267,0.000074,0.036824,0.014800
0.20928,0.358000,0.20928,0.399300,0.00267,0.000074,0.037069,0.014900
0.21070,0.362600,0.21070,0.403200,0.00269,0.000076,0.037101,0.015000
0.21211,0.366600,0.21211,0.408100,0.00269,0.000076,0.037142,0.015100
0.21352,0.370400,0.21352,0.411500,0.00270,0.000076,0.037152,0.015200
0.21494,0.373700,0.21494,0.415900,0.00270,0.000077,0.037230,0.015300
0.21635,0.377400,0.21635,0.420100,0.00271,0.000077,0.037638,0.015400
0.21777,0.381000,0.21777,0.423800,0.00272,0.000078,0.037948,0.015500
0.21918,0.384000,0.21918,0.427500,0.00272,0.000078,0.038113,0.015600
0.22060,0.387200,0.22060,0.431300,0.00273,0.000079,0.038154,0.015700
0.22201,0.390900,0.22201,0.434900,0.00274,0.000079,0.038197,0.015800
0.22342,0.394200,0.22342,0.439900,0.00274,0.000080,0.038615,0.015900
0.22484,0.398600,0.22484,0.444000,0.00274,0.000080,0.038651,0.016000
0.22625,0.402400,0.22625,0.448000,0.00275,0.000081,0.038753,0.016100
0.22767,0.406100,0.22767,0.453500,0.00275,0.000081,0.038886,0.016200
0.22908,0.409800,0.22908,0.457400,0.00276,0.000082,0.038994,0.016300
0.23049,0.413400,0.23049,0.461100,0.00279,0.000082,0.039006,0.016400
0.23191,0.416800,0.23191,0.466100,0.00279,0.000083,0.039368,0.016500
0.23332,0.419600,0.23332,0.469900,0.00280,0.000084,0.039444,0.016600
0.23474,0.423700,0.23474,0.474300,0.00280,0.000084,0.039652,0.016700
0.23615,0.426100,0.23615,0.478900,0.00280,0.000084,0.039842,0.016800
0.23756,0.429700,0.23756,0.483200,0.00280,0.000085,0.040133,0.016900
0.23898,0.432900,0.23898,0.486300,0.00281,0.000085,0.040409,0.017000
0.24039,0.436900,0.24039,0.491500,0.00281,0.000086,0.040427,0.017100
0.24181,0.440000,0.24181,0.495000,0.00285,0.000087,0.040485,0.017200
0.24322,0.443900,0.24322,0.498300,0.00285,0.000087,0.040530,0.017300
0.24463,0.447300,0.24463,0.503700,0.00285,0.000087,0.040723,0.017400
0.24605,0.451700,0.24605,0.507800,0.00286,0.000087,0.040727,0.017500
0.24746,0.455500,0.24746,0.511600,0.00287,0.000088,0.040867,0.017600
0.24888,0.458600,0.24888,0.516200,0.00287,0.000089,0.040878,0.017700
0.25029,0.462600,0.25029,0.520600,0.00287,0.000089,0.040883,0.017800
0.25170,0.465800,0.25170,0.524600,0.00287,0.000089,0.040890,0.017900
0.25312,0.469700,0.25312,0.528300,0.00288,0.000090,0.040911,0.018000
0.25453,0.473200,0.25453,0.532800,0.00291,0.000090,0.040971,0.018100
0.25595,0.477300,0.25595,0.537500,0.00292,0.000091,0.041027,0.018200
0.25736,0.480300,0.25736,0.541800,0.00292,0.000091,0.041111,0.018300
0.25878,0.484000,0.25878,0.545400,0.00292,0.000092,0.041539,0.018400
0.26019,0.487000,0.26019,0.550100,0.00297,0.000092,0.041646,0.018500
0.26160,0.490700,0.26160,0.553900,0.00297,0.000093,0.041712,0.018600
0.26302,0.493800,0.26302,0.557100,0.00301,0.000093,0.041861,0.018700
0.26443,0.498000,0.26443,0.561300,0.00301,0.000094,0.041929,0.018800
0.26585,0.502000,0.26585,0.565700,0.00303,0.000094,0.041942,0.018900
0.26726,0.504500,0.26726,0.569000,0.00304,0.000095,0.042116,0.019000
0.26867,0.507900,0.26867,0.573800,0.00304,0.000095,0.042190,0.019100
0.27009,0.510900,0.27009,0.578200,0.00305,0.000096,0.042194,0.019200
0.27150,0.514600,0.27150,0.582600,0.00305,0.000096,0.042197,0.019300
0.27292,0.518000,0.27292,0.586500,0.00306,0.000097,0.042361,0.019400
0.27433,0.521200,0.27433,0.588900,0.00306,0.000098,0.042424,0.019500
0.27574,0.524600,0.27574,0.592800,0.00306,0.000099,0.042524,0.019600
0.27716,0.526900,0.27716,0.596500,0.00306,0.000099,0.042873,0.019700
0.27857,0.530100,0.27857,0.600400,0.00306,0.000099,0.042906,0.019800
0.27999,0.532800,0.27999,0.603500,0.00306,0.000100,0.043208,0.019900
0.28140,0.536900,0.28140,0.608400,0.00307,0.000100,0.043228,0.020000
0.28281,0.539900,0.28281,0.612800,0.00307,0.000101,0.043461,0.020100
0.28423,0.542400,0.28423,0.616300,0.00307,0.000101,0.043582,0.020200
0.28564,0.545500,0.28564,0.620500,0.00307,0.000102,0.043634,0.020300
0.28706,0.548400,0.28706,0.625100,0.00307,0.000102,0.043640,0.020400
0.28847,0.552100,0.28847,0.629000,0.00308,0.000103,0.043751,0.020500
0.28988,0.556000,0.28988,0.632500,0.00309,0.000103,0.043762,0.020600
0.29130,0.559000,0.29130,0.635400,0.00309,0.000104,0.043771,0.020700
0.29271,0.562100,0.29271,0.638200,0.00310,0.000104,0.043809,0.020800
0.29413,0.565400,0.29413,0.642000,0.00311,0.000105,0.043829,0.020900
0.29554,0.568800,0.29554,0.646100,0.00311,0.000105,0.044088,0.021000
0.29696,0.571100,0.29696,0.648900,0.00311,0.000106,0.044216,0.021100
0.29837,0.573800,0.29837,0.653300,0.00312,0.000106,0.044259,0.021200
0.29978,0.577200,0.29978,0.657100,0.00312,0.000107,0.044282,0.021300
0.30120,0.581200,0.30120,0.660100,0.00312,0.000107,0.044290,0.021400
0.30261,0.583900,0.30261,0.663600,0.00312,0.000108,0.044420,0.021500
0.30403,0.586300,0.30403,0.667700,0.00312,0.000108,0.044626,0.021600
0.30544,0.588600,0.30544,0.671500,0.00313,0.000108,0.044698,0.021700
0.30685,0.591600,0.30685,0.674900,0.00313,0.000109,0.044748,0.021800
0.30827,0.594300,0.30827,0.677400,0.00313,0.000109,0.045374,0.021900
0.30968,0.598100,0.30968,0.680100,0.00313,0.000110,0.045375,0.022000
0.31110,0.600900,0.31110,0.683500,0.00314,0.000111,0.045423,0.022100
0.31251,0.604700,0.31251,0.686200,0.00314,0.000111,0.045425,0.022200
0.31392,0.607700,0.31392,0.689700,0.00314,0.000111,0.045440,0.022300
0.31534,0.610800,0.31534,0.692600,0.00314,0.000112,0.045499,0.022400
0.31675,0.614600,0.31675,0.695600,0.00314,0.000113,0.045559,0.022500
0.31817,0.617400,0.31817,0.698800,0.00314,0.000113,0.045580,0.022600
0.31958,0.620200,0.31958,0.702600,0.00314,0.000113,0.045844,0.022700
0.32099,0.623100,0.32099,0.705900,0.00315,0.000114,0.045919,0.022800
0.32241,0.626300,0.32241,0.709500,0.00315,0.000114,0.046024,0.022900
0.32382,0.628900,0.32382,0.712500,0.00316,0.000115,0.046035,0.023000
0.32524,0.631700,0.32524,0.716000,0.00316,0.000115,0.046067,0.023100
0.32665,0.634200,0.32665,0.719600,0.00318,0.000117,0.046197,0.023200
0.32806,0.637800,0.32806,0.723000,0.00318,0.000117,0.046203,0.023300
0.32948,0.640600,0.32948,0.727200,0.00318,0.000117,0.046421,0.023400
0.33089,0.643400,0.33089,0.730800,0.00318,0.000117,0.046466,0.023500
0.33231,0.646100,0.33231,0.733200,0.00319,0.000118,0.046559,0.023600
0.33372,0.649100,0.33372,0.735700,0.00320,0.000119,0.046646,0.023700
0.33514,0.652000,0.33514,0.740600,0.00320,0.000119,0.046760,0.023800
0.33655,0.654600,0.33655,0.743600,0.00321,0.000120,0.046836,0.023900
0.33796,0.657100,0.33796,0.746500,0.00322,0.000120,0.046870,0.024000
0.33938,0.659600,0.33938,0.750100,0.00322,0.000121,0.046894,0.024100
0.34079,0.662500,0.34079,0.752900,0.00325,0.000121,0.046971,0.024200
0.34221,0.664900,0.34221,0.756100,0.00326,0.000122,0.046975,0.024300
0.34362,0.668000,0.34362,0.759700,0.00326,0.000122,0.047331,0.024400
0.34503,0.670700,0.34503,0.763000,0.00329,0.000123,0.047398,0.024500
0.34645,0.672600,0.34645,0.766000,0.00329,0.000123,0.047488,0.024600
0.34786,0.675800,0.34786,0.769100,0.00330,0.000123,0.047510,0.024700
0.34928,0.679400,0.34928,0.771400,0.00330,0.000124,0.047617,0.024800
0.35069,0.682200,0.35069,0.774600,0.00331,0.000125,0.047662,0.024900
0.35210,0.684600,0.35210,0.776700,0.00331,0.000125,0.047714,0.025000
0.35352,0.687500,0.35352,0.779400,0.00332,0.000125,0.047784,0.025100
0.35493,0.689900,0.35493,0.781800,0.00333,0.000126,0.047805,0.025200
0.35635,0.691700,0.35635,0.785200,0.00333,0.000127,0.047855,0.025300
0.35776,0.694400,0.35776,0.788500,0.00334,0.000127,0.047868,0.025400
0.35917,0.697200,0.35917,0.791200,0.00335,0.000127,0.047935,0.025500
0.36059,0.699500,0.36059,0.794000,0.00336,0.000129,0.048220,0.025600
0.36200,0.701700,0.36200,0.796700,0.00336,0.000129,0.048254,0.025700
0.36342,0.703500,0.36342,0.800100,0.00336,0.000129,0.048449,0.025800
0.36483,0.706200,0.36483,0.802500,0.00336,0.000129,0.048480,0.025900
0.36624,0.708200,0.36624,0.805000,0.00337,0.000130,0.048606,0.026000
0.36766,0.711100,0.36766,0.807500,0.00337,0.000131,0.048687,0.026100
0.36907,0.713200,0.36907,0.810300,0.00339,0.000131,0.048915,0.026200
0.37049,0.715000,0.37049,0.813200,0.00340,0.000131,0.048929,0.026300
0.37190,0.717800,0.37190,0.814500,0.00341,0.000132,0.048963,0.026400
0.37331,0.720000,0.37331,0.817100,0.00342,0.000133,0.049060,0.026500
0.37473,0.722700,0.37473,0.818800,0.00343,0.000133,0.049062,0.026600
0.37614,0.725400,0.37614,0.820400,0.00344,0.000133,0.049093,0.026700
0.37756,0.727600,0.37756,0.823500,0.00345,0.000134,0.049227,0.026800
0.37897,0.730100,0.37897,0.825800,0.00346,0.000135,0.049618,0.026900
0.38039,0.732500,0.38039,0.828000,0.00346,0.000135,0.049690,0.027000
0.38180,0.735200,0.38180,0.830000,0.00346,0.000137,0.049692,0.027100
0.38321,0.737600,0.38321,0.831900,0.00346,0.000137,0.049837,0.027200
0.38463,0.739900,0.38463,0.833600,0.00346,0.000137,0.049857,0.027300
0.38604,0.742100,0.38604,0.835700,0.00347,0.000137,0.049909,0.027400
0.38746,0.744800,0.38746,0.837800,0.00347,0.000137,0.049921,0.027500
0.38887,0.747000,0.38887,0.839800,0.00348,0.000138,0.049941,0.027600
0.39028,0.749500,0.39028,0.842400,0.00349,0.000139,0.049959,0.027700
0.39170,0.750700,0.39170,0.845100,0.00349,0.000139,0.050018,0.027800
0.39311,0.752900,0.39311,0.848100,0.00349,0.000139,0.050072,0.027900
0.39453,0.755100,0.39453,0.850000,0.00352,0.000140,0.050091,0.028000
0.39594,0.757600,0.39594,0.852300,0.00353,0.000140,0.050139,0.028100
0.39735,0.759900,0.39735,0.855000,0.00355,0.000141,0.050265,0.028200
0.39877,0.761600,0.39877,0.856600,0.00356,0.000142,0.050288,0.028300
0.40018,0.763300,0.40018,0.858200,0.00358,0.000142,0.050560,0.028400
0.40160,0.764900,0.40160,0.860200,0.00359,0.000143,0.050720,0.028500
0.40301,0.767900,0.40301,0.862100,0.00359,0.000143,0.050888,0.028600
0.40442,0.770700,0.40442,0.864800,0.00360,0.000144,0.050922,0.028700
0.40584,0.773000,0.40584,0.867100,0.00361,0.000144,0.051073,0.028800
0.40725,0.775600,0.40725,0.869000,0.00361,0.000144,0.051105,0.028900
0.40867,0.778000,0.40867,0.870700,0.00362,0.000145,0.051534,0.029000
0.41008,0.779700,0.41008,0.872400,0.00363,0.000146,0.051617,0.029100
0.41149,0.781300,0.41149,0.874500,0.00363,0.000146,0.051711,0.029200
0.41291,0.783300,0.41291,0.876800,0.00363,0.000146,0.051781,0.029300
0.41432,0.785200,0.41432,0.879600,0.00364,0.000147,0.052076,0.029400
0.41574,0.787100,0.41574,0.882100,0.00366,0.000148,0.052104,0.029500
0.41715,0.789100,0.41715,0.884300,0.00366,0.000148,0.052185,0.029600
0.41857,0.790200,0.41857,0.886200,0.00366,0.000148,0.052229,0.029700
0.41998,0.791300,0.41998,0.888300,0.00367,0.000149,0.052398,0.029800
0.42139,0.793500,0.42139,0.890000,0.00369,0.000150,0.052425,0.029900
0.42281,0.795500,0.42281,0.892000,0.00369,0.000150,0.052439,0.030000
0.42422,0.797200,0.42422,0.893200,0.00369,0.000150,0.052485,0.030100
0.42564,0.798600,0.42564,0.895000,0.00371,0.000151,0.052496,0.030200
0.42705,0.800100,0.42705,0.897300,0.00371,0.000152,0.052618,0.030300
0.42846,0.801800,0.42846,0.899000,0.00371,0.000152,0.052633,0.030400
0.42988,0.803100,0.42988,0.900700,0.00371,0.000152,0.052722,0.030500
0.43129,0.806000,0.43129,0.902700,0.00371,0.000154,0.052824,0.030600
0.43271,0.807900,0.43271,0.903900,0.00371,0.000154,0.053105,0.030700
0.43412,0.809100,0.43412,0.905100,0.00372,0.000154,0.053108,0.030800
0.43553,0.810700,0.43553,0.906700,0.00373,0.000154,0.053156,0.030900
0.43695,0.812200,0.43695,0.908600,0.00373,0.000155,0.053205,0.031000
0.43836,0.814500,0.43836,0.909800,0.00373,0.000156,0.053312,0.031100
0.43978,0.815800,0.43978,0.911600,0.00373,0.000156,0.053429,0.031200
0.44119,0.817500,0.44119,0.913300,0.00375,0.000156,0.053522,0.031300
0.44260,0.818900,0.44260,0.915000,0.00376,0.000157,0.053583,0.031400
0.44402,0.821000,0.44402,0.916500,0.00378,0.000158,0.053738,0.031500
0.44543,0.822200,0.44543,0.918100,0.00378,0.000158,0.053835,0.031600
0.44685,0.824200,0.44685,0.919400,0.00378,0.000158,0.053871,0.031700
0.44826,0.825900,0.44826,0.920900,0.00379,0.000159,0.053892,0.031800
0.44967,0.827700,0.44967,0.922000,0.00380,0.000160,0.054089,0.031900
0.45109,0.829000,0.45109,0.923600,0.00381,0.000160,0.054306,0.032000
0.45250,0.830600,0.45250,0.925100,0.00381,0.000160,0.054355,0.032100
0.45392,0.831900,0.45392,0.926500,0.00382,0.000161,0.054422,0.032200
0.45533,0.833800,0.45533,0.928200,0.00382,0.000161,0.054494,0.032300
0.45675,0.835300,0.45675,0.930100,0.00382,0.000162,0.054670,0.032400
0.45816,0.837000,0.45816,0.931200,0.00383,0.000163,0.054696,0.032500
0.45957,0.839000,0.45957,0.932700,0.00385,0.000163,0.054747,0.032600
0.46099,0.840700,0.46099,0.934100,0.00385,0.000163,0.054989,0.032700
0.46240,0.842900,0.46240,0.934800,0.00386,0.000164,0.055063,0.032800
0.46382,0.844900,0.46382,0.936400,0.00387,0.000165,0.055068,0.032900
0.46523,0.846000,0.46523,0.937200,0.00389,0.000165,0.055188,0.033000
0.46664,0.847500,0.46664,0.937500,0.00389,0.000165,0.055211,0.033100
0.46806,0.848900,0.46806,0.938700,0.00389,0.000166,0.055250,0.033200
0.46947,0.850800,0.46947,0.939900,0.00389,0.000167,0.055313,0.033300
0.47089,0.852000,0.47089,0.940800,0.00390,0.000167,0.055344,0.033400
0.47230,0.852900,0.47230,0.942100,0.00390,0.000168,0.055387,0.033500
0.47371,0.854400,0.47371,0.943000,0.00390,0.000168,0.055608,0.033600
0.47513,0.855300,0.47513,0.944300,0.00391,0.000169,0.055646,0.033700
0.47654,0.856400,0.47654,0.945300,0.00391,0.000169,0.055663,0.033800
0.47796,0.857800,0.47796,0.946200,0.00391,0.000169,0.056111,0.033900
0.47937,0.859200,0.47937,0.947400,0.00392,0.000170,0.056113,0.034000
0.48078,0.861500,0.48078,0.948100,0.00392,0.000171,0.056183,0.034100
0.48220,0.862700,0.48220,0.949200,0.00392,0.000171,0.056186,0.034200
0.48361,0.863600,0.48361,0.950300,0.00393,0.000171,0.056402,0.034300
0.48503,0.865400,0.48503,0.951400,0.00397,0.000173,0.056421,0.034400
0.48644,0.867400,0.48644,0.952600,0.00397,0.000173,0.056506,0.034500
0.48785,0.868400,0.48785,0.953900,0.00398,0.000173,0.056531,0.034600
0.48927,0.869500,0.48927,0.955000,0.00399,0.000173,0.056558,0.034700
0.49068,0.871600,0.49068,0.955800,0.00399,0.000174,0.056794,0.034800
0.49210,0.872300,0.49210,0.956400,0.00400,0.000175,0.056888,0.034900
0.49351,0.873800,0.49351,0.957500,0.00401,0.000175,0.056891,0.035000
0.49493,0.875400,0.49493,0.958400,0.00401,0.000175,0.056943,0.035100
0.49634,0.876900,0.49634,0.959200,0.00402,0.000176,0.056962,0.035200
0.49775,0.877600,0.49775,0.960200,0.00402,0.000177,0.057032,0.035300
0.49917,0.879100,0.49917,0.960900,0.00404,0.000177,0.057081,0.035400
0.50058,0.879700,0.50058,0.961500,0.00404,0.000177,0.057102,0.035500
0.50200,0.880700,0.50200,0.962600,0.00405,0.000178,0.057125,0.035600
0.50341,0.881500,0.50341,0.963300,0.00407,0.000179,0.057223,0.035700
0.50482,0.882200,0.50482,0.964100,0.00407,0.000179,0.057620,0.035800
0.50624,0.883100,0.50624,0.964700,0.00407,0.000179,0.057621,0.035900
0.50765,0.883700,0.50765,0.965400,0.00408,0.000180,0.057899,0.036000
0.50907,0.885000,0.50907,0.966400,0.00411,0.000181,0.057953,0.036100
0.51048,0.886500,0.51048,0.967600,0.00411,0.000181,0.057984,0.036200
0.51189,0.887500,0.51189,0.968300,0.00413,0.000181,0.058041,0.036300
0.51331,0.888900,0.51331,0.968900,0.00414,0.000182,0.058315,0.036400
0.51472,0.889800,0.51472,0.969300,0.00414,0.000183,0.058349,0.036500
0.51614,0.891200,0.51614,0.970400,0.00414,0.000183,0.058364,0.036600
0.51755,0.892300,0.51755,0.971300,0.00414,0.000184,0.058442,0.036700
0.51896,0.892700,0.51896,0.972100,0.00415,0.000184,0.058476,0.036800
0.52038,0.893000,0.52038,0.973200,0.00415,0.000184,0.058499,0.036900
0.52179,0.894500,0.52179,0.973800,0.00415,0.000185,0.058516,0.037000
0.52321,0.895100,0.52321,0.974500,0.00416,0.000186,0.058546,0.037100
0.52462,0.896000,0.52462,0.975300,0.00416,0.000186,0.058607,0.037200
0.52603,0.896800,0.52603,0.975900,0.00416,0.000186,0.058608,0.037300
0.52745,0.897500,0.52745,0.976000,0.00416,0.000187,0.058690,0.037400
0.52886,0.898200,0.52886,0.976500,0.00417,0.000188,0.058757,0.037500
0.53028,0.898800,0.53028,0.976700,0.00417,0.000188,0.058774,0.037600
0.53169,0.899200,0.53169,0.977400,0.00419,0.000189,0.058812,0.037700
0.53311,0.899900,0.53311,0.977900,0.00419,0.000189,0.058854,0.037800
0.53452,0.900600,0.53452,0.979000,0.00419,0.000190,0.059074,0.037900
0.53593,0.901300,0.53593,0.979700,0.00420,0.000190,0.059137,0.038000
0.53735,0.902200,0.53735,0.980600,0.00422,0.000190,0.059173,0.038100
0.53876,0.902500,0.53876,0.981100,0.00423,0.000192,0.059176,0.038200
0.54018,0.903300,0.54018,0.981600,0.00423,0.000192,0.059202,0.038300
0.54159,0.903700,0.54159,0.982500,0.00425,0.000192,0.059224,0.038400
0.54300,0.904400,0.54300,0.982900,0.00425,0.000192,0.059397,0.038500
0.54442,0.905100,0.54442,0.983400,0.00425,0.000193,0.059449,0.038600
0.54583,0.906200,0.54583,0.983700,0.00425,0.000194,0.059464,0.038700
0.54725,0.906600,0.54725,0.984100,0.00426,0.000194,0.059477,0.038800
0.54866,0.907400,0.54866,0.984600,0.00426,0.000194,0.059493,0.038900
0.55007,0.907900,0.55007,0.985300,0.00427,0.000195,0.059546,0.039000
0.55149,0.908600,0.55149,0.986000,0.00427,0.000196,0.059552,0.039100
0.55290,0.909200,0.55290,0.986400,0.00427,0.000196,0.059560,0.039200
0.55432,0.909800,0.55432,0.986700,0.00428,0.000196,0.059592,0.039300
0.55573,0.910500,0.55573,0.987200,0.00428,0.000197,0.059615,0.039400
0.55714,0.911100,0.55714,0.987500,0.00430,0.000198,0.059620,0.039500
0.55856,0.912000,0.55856,0.987800,0.00430,0.000198,0.059714,0.039600
0.55997,0.912700,0.55997,0.988400,0.00430,0.000198,0.059744,0.039700
0.56139,0.913400,0.56139,0.988700,0.00432,0.000199,0.060045,0.039800
0.56280,0.913900,0.56280,0.988900,0.00432,0.000200,0.060077,0.039900
0.56421,0.914500,0.56421,0.989400,0.00432,0.000200,0.060098,0.040000
0.56563,0.915600,0.56563,0.989800,0.00435,0.000200,0.060220,0.040100
0.56704,0.916000,0.56704,0.989900,0.00435,0.000201,0.060358,0.040200
0.56846,0.917500,0.56846,0.990400,0.00436,0.000202,0.060418,0.040300
0.56987,0.918600,0.56987,0.990800,0.00436,0.000202,0.060517,0.040400
0.57129,0.919700,0.57129,0.991000,0.00437,0.000203,0.060822,0.040500
0.57270,0.921000,0.57270,0.991300,0.00437,0.000203,0.060832,0.040600
0.57411,0.921600,0.57411,0.991600,0.00438,0.000204,0.060842,0.040700
0.57553,0.922300,0.57553,0.992000,0.00440,0.000204,0.060925,0.040800
0.57694,0.923100,0.57694,0.992200,0.00441,0.000205,0.060967,0.040900
0.57836,0.924000,0.57836,0.992500,0.00442,0.000205,0.061118,0.041000
0.57977,0.924700,0.57977,0.992800,0.00445,0.000205,0.061130,0.041100
0.58118,0.926100,0.58118,0.993100,0.00445,0.000207,0.061171,0.041200
0.58260,0.927000,0.58260,0.993500,0.00445,0.000207,0.061202,0.041300
0.58401,0.928500,0.58401,0.993900,0.00447,0.000207,0.061315,0.041400
0.58543,0.929600,0.58543,0.993900,0.00447,0.000207,0.061328,0.041500
0.58684,0.930100,0.58684,0.994200,0.00447,0.000208,0.061346,0.041600
0.58825,0.931000,0.58825,0.994500,0.00448,0.000209,0.061385,0.041700
0.58967,0.931600,0.58967,0.994500,0.00449,0.000209,0.061489,0.041800
0.59108,0.932500,0.59108,0.994700,0.00451,0.000209,0.061517,0.041900
0.59250,0.933000,0.59250,0.994800,0.00452,0.000210,0.061547,0.042000
0.59391,0.933300,0.59391,0.995200,0.00453,0.000211,0.061603,0.042100
0.59532,0.934000,0.59532,0.995200,0.00453,0.000211,0.061649,0.042200
0.59674,0.934600,0.59674,0.995300,0.00453,0.000211,0.061659,0.042300
0.59815,0.934800,0.59815,0.995600,0.00454,0.000212,0.061690,0.042400
0.59957,0.935200,0.59957,0.995600,0.00455,0.000213,0.061698,0.042500
0.60098,0.935300,0.60098,0.995800,0.00457,0.000213,0.061716,0.042600
0.60239,0.935900,0.60239,0.996000,0.00457,0.000213,0.061727,0.042700
0.60381,0.936300,0.60381,0.996100,0.00457,0.000214,0.061737,0.042800
0.60522,0.936600,0.60522,0.996200,0.00458,0.000215,0.061888,0.042900
0.60664,0.937400,0.60664,0.996300,0.00458,0.000215,0.061918,0.043000
0.60805,0.938300,0.60805,0.996500,0.00458,0.000215,0.061958,0.043100
0.60946,0.939200,0.60946,0.996800,0.00458,0.000216,0.062059,0.043200
0.61088,0.940100,0.61088,0.996800,0.00458,0.000217,0.062081,0.043300
0.61229,0.940500,0.61229,0.997000,0.00459,0.000217,0.062135,0.043400
0.61371,0.940900,0.61371,0.997200,0.00459,0.000217,0.062154,0.043500
0.61512,0.941100,0.61512,0.997200,0.00460,0.000219,0.062200,0.043600
0.61654,0.941600,0.61654,0.997300,0.00460,0.000219,0.062503,0.043700
0.61795,0.941900,0.61795,0.997400,0.00461,0.000219,0.062611,0.043800
0.61936,0.942500,0.61936,0.997700,0.00461,0.000219,0.062760,0.043900
0.62078,0.943300,0.62078,0.997800,0.00461,0.000220,0.062845,0.044000
0.62219,0.944000,0.62219,0.997800,0.00461,0.000221,0.062961,0.044100
0.62361,0.944300,0.62361,0.997900,0.00461,0.000221,0.063184,0.044200
0.62502,0.944800,0.62502,0.998000,0.00462,0.000221,0.063210,0.044300
0.62643,0.945500,0.62643,0.998300,0.00462,0.000222,0.063312,0.044400
0.62785,0.945600,0.62785,0.998400,0.00462,0.000223,0.063484,0.044500
0.62926,0.945800,0.62926,0.998600,0.00463,0.000223,0.063725,0.044600
0.63068,0.946100,0.63068,0.998900,0.00463,0.000223,0.063790,0.044700
0.63209,0.946600,0.63209,0.998900,0.00464,0.000224,0.063810,0.044800
0.63350,0.947000,0.63350,0.998900,0.00464,0.000225,0.063881,0.044900
0.63492,0.947400,0.63492,0.999000,0.00465,0.000225,0.063963,0.045000
0.63633,0.947800,0.63633,0.999200,0.00465,0.000225,0.064237,0.045100
0.63775,0.947900,0.63775,0.999200,0.00467,0.000226,0.064341,0.045200
0.63916,0.948300,0.63916,0.999300,0.00468,0.000226,0.064357,0.045300
0.64057,0.948500,0.64057,0.999300,0.00469,0.000227,0.064483,0.045400
0.64199,0.948700,0.64199,0.999300,0.00469,0.000228,0.064491,0.045500
0.64340,0.948900,0.64340,0.999400,0.00469,0.000228,0.064543,0.045600
0.64482,0.949400,0.64482,0.999500,0.00469,0.000228,0.064644,0.045700
0.64623,0.949900,0.64623,0.999500,0.00470,0.000229,0.064771,0.045800
0.64764,0.950600,0.64764,0.999600,0.00471,0.000230,0.064802,0.045900
0.64906,0.951000,0.64906,0.999600,0.00471,0.000230,0.064924,0.046000
0.65047,0.951200,0.65047,0.999600,0.00471,0.000231,0.064986,0.046100
0.65189,0.951500,0.65189,0.999700,0.00471,0.000231,0.065052,0.046200
0.65330,0.951500,0.65330,0.999700,0.00471,0.000232,0.065141,0.046300
0.65472,0.951700,0.65472,0.999700,0.00473,0.000232,0.065409,0.046400
0.65613,0.951900,0.65613,0.999700,0.00473,0.000232,0.065499,0.046500
0.65754,0.952300,0.65754,0.999700,0.00474,0.000233,0.065823,0.046600
0.65896,0.952700,0.65896,0.999800,0.00474,0.000234,0.065866,0.046700
0.66037,0.953100,0.66037,0.999800,0.00474,0.000234,0.065874,0.046800
0.66179,0.953200,0.66179,0.999800,0.00474,0.000234,0.065959,0.046900
0.66320,0.953500,0.66320,0.999900,0.00474,0.000236,0.066025,0.047000
0.66461,0.953700,0.66461,0.999900,0.00474,0.000236,0.066035,0.047100
0.66603,0.954000,0.66603,1.000000,0.00475,0.000236,0.066053,0.047200
0.66744,0.954500,0.66744,1.000000,0.00475,0.000236,0.066082,0.047300
0.66886,0.955000,0.66886,1.000000,0.00476,0.000237,0.066097,0.047400
0.67027,0.955500,0.67027,1.000000,0.00476,0.000238,0.066113,0.047500
0.67168,0.956100,0.67168,1.000000,0.00477,0.000238,0.066126,0.047600
0.67310,0.956800,0.67310,1.000000,0.00478,0.000238,0.066161,0.047700
0.67451,0.957100,0.67451,1.000000,0.00478,0.000239,0.066189,0.047800
0.67593,0.957500,0.67593,1.000000,0.00481,0.000240,0.066197,0.047900
0.67734,0.958000,0.67734,1.000000,0.00481,0.000240,0.066277,0.048000
0.67875,0.958300,0.67875,1.000000,0.00481,0.000240,0.066470,0.048100
0.68017,0.958600,0.68017,1.000000,0.00481,0.000241,0.066507,0.048200
0.68158,0.959000,0.68158,1.000000,0.00483,0.000242,0.066510,0.048300
0.68300,0.959900,0.68300,1.000000,0.00483,0.000242,0.066521,0.048400
0.68441,0.960400,0.68441,1.000000,0.00483,0.000243,0.066543,0.048500
0.68582,0.961100,0.68582,1.000000,0.00483,0.000243,0.066614,0.048600
0.68724,0.961700,0.68724,1.000000,0.00483,0.000244,0.066651,0.048700
0.68865,0.962100,0.68865,1.000000,0.00483,0.000244,0.066652,0.048800
0.69007,0.962400,0.69007,1.000000,0.00483,0.000244,0.066678,0.048900
0.69148,0.962800,0.69148,1.000000,0.00484,0.000245,0.066722,0.049000
0.69290,0.963300,0.69290,1.000000,0.00484,0.000246,0.066788,0.049100
0.69431,0.963700,0.69431,1.000000,0.00485,0.000246,0.066823,0.049200
0.69572,0.964400,0.69572,1.000000,0.00485,0.000247,0.066860,0.049300
0.69714,0.964900,0.69714,1.000000,0.00487,0.000247,0.066874,0.049400
0.69855,0.965500,0.69855,1.000000,0.00487,0.000247,0.066985,0.049500
0.69997,0.965800,0.69997,1.000000,0.00488,0.000248,0.067033,0.049600
0.70138,0.966200,0.70138,1.000000,0.00488,0.000249,0.067149,0.049700
0.70279,0.966200,0.70279,1.000000,0.00489,0.000249,0.067220,0.049800
0.70421,0.966400,0.70421,1.000000,0.00489,0.000250,0.067288,0.049900
0.70562,0.966500,0.70562,1.000000,0.00489,0.000250,0.067350,0.050000
0.70704,0.966600,0.70704,1.000000,0.00490,0.000250,0.067354,0.050100
0.70845,0.966700,0.70845,1.000000,0.00490,0.000251,0.067741,0.050200
0.70986,0.966800,0.70986,1.000000,0.00491,0.000251,0.067743,0.050300
0.71128,0.967200,0.71128,1.000000,0.00491,0.000252,0.067760,0.050400
0.71269,0.967400,0.71269,1.000000,0.00492,0.000253,0.067808,0.050500
0.71411,0.967400,0.71411,1.000000,0.00492,0.000253,0.067837,0.050600
0.71552,0.967600,0.71552,1.000000,0.00492,0.000254,0.067951,0.050700
0.71693,0.967600,0.71693,1.000000,0.00492,0.000254,0.067959,0.050800
0.71835,0.967800,0.71835,1.000000,0.00493,0.000254,0.068028,0.050900
0.71976,0.967900,0.71976,1.000000,0.00494,0.000255,0.068055,0.051000
0.72118,0.968200,0.72118,1.000000,0.00494,0.000255,0.068069,0.051100
0.72259,0.968700,0.72259,1.000000,0.00495,0.000257,0.068076,0.051200
0.72400,0.969100,0.72400,1.000000,0.00495,0.000257,0.068185,0.051300
0.72542,0.969500,0.72542,1.000000,0.00495,0.000257,0.068202,0.051400
0.72683,0.969700,0.72683,1.000000,0.00495,0.000258,0.068211,0.051500
0.72825,0.969900,0.72825,1.000000,0.00496,0.000258,0.068213,0.051600
0.72966,0.970100,0.72966,1.000000,0.00496,0.000258,0.068413,0.051700
0.73108,0.970300,0.73108,1.000000,0.00496,0.000259,0.068494,0.051800
0.73249,0.970800,0.73249,1.000000,0.00496,0.000259,0.068544,0.051900
0.73390,0.971200,0.73390,1.000000,0.00497,0.000261,0.068554,0.052000
0.73532,0.971300,0.73532,1.000000,0.00497,0.000261,0.068594,0.052100
0.73673,0.971800,0.73673,1.000000,0.00497,0.000261,0.068724,0.052200
0.73815,0.972000,0.73815,1.000000,0.00499,0.000262,0.068743,0.052300
0.73956,0.972300,0.73956,1.000000,0.00499,0.000262,0.068860,0.052400
0.74097,0.972400,0.74097,1.000000,0.00499,0.000262,0.068879,0.052500
0.74239,0.972400,0.74239,1.000000,0.00501,0.000263,0.068896,0.052600
0.74380,0.972700,0.74380,1.000000,0.00503,0.000263,0.068899,0.052700
0.74522,0.972900,0.74522,1.000000,0.00503,0.000264,0.069026,0.052800
0.74663,0.972900,0.74663,1.000000,0.00504,0.000265,0.069051,0.052900
0.74804,0.973000,0.74804,1.000000,0.00504,0.000265,0.069107,0.053000
0.74946,0.973200,0.74946,1.000000,0.00504,0.000266,0.069189,0.053100
0.75087,0.973300,0.75087,1.000000,0.00504,0.000266,0.069212,0.053200
0.75229,0.973400,0.75229,1.000000,0.00504,0.000266,0.069234,0.053300
0.75370,0.973500,0.75370,1.000000,0.00505,0.000267,0.069401,0.053400
0.75511,0.973600,0.75511,1.000000,0.00505,0.000267,0.069416,0.053500
0.75653,0.973700,0.75653,1.000000,0.00506,0.000268,0.069570,0.053600
0.75794,0.973700,0.75794,1.000000,0.00507,0.000269,0.069574,0.053700
0.75936,0.973800,0.75936,1.000000,0.00507,0.000269,0.069640,0.053800
0.76077,0.973800,0.76077,1.000000,0.00507,0.000270,0.069641,0.053900
0.76218,0.973800,0.76218,1.000000,0.00507,0.000270,0.069679,0.054000
0.76360,0.973900,0.76360,1.000000,0.00507,0.000270,0.069806,0.054100
0.76501,0.974000,0.76501,1.000000,0.00510,0.000271,0.069827,0.054200
0.76643,0.974100,0.76643,1.000000,0.00511,0.000272,0.069939,0.054300
0.76784,0.974200,0.76784,1.000000,0.00511,0.000272,0.069984,0.054400
0.76926,0.974400,0.76926,1.000000,0.00512,0.000273,0.070094,0.054500
0.77067,0.974500,0.77067,1.000000,0.00514,0.000273,0.070168,0.054600
0.77208,0.974800,0.77208,1.000000,0.00514,0.000273,0.070168,0.054700
0.77350,0.975000,0.77350,1.000000,0.00514,0.000274,0.070173,0.054800
0.77491,0.975000,0.77491,1.000000,0.00517,0.000274,0.070214,0.054900
0.77633,0.975000,0.77633,1.000000,0.00517,0.000277,0.070257,0.055000
0.77774,0.975200,0.77774,1.000000,0.00517,0.000277,0.070281,0.055100
0.77915,0.975500,0.77915,1.000000,0.00517,0.000277,0.070311,0.055200
0.78057,0.975600,0.78057,1.000000,0.00517,0.000277,0.070369,0.055300
0.78198,0.975600,0.78198,1.000000,0.00517,0.000277,0.070371,0.055400
0.78340,0.975800,0.78340,1.000000,0.00517,0.000277,0.070417,0.055500
0.78481,0.976100,0.78481,1.000000,0.00520,0.000278,0.070426,0.055600
0.78622,0.976400,0.78622,1.000000,0.00520,0.000278,0.070558,0.055700
0.78764,0.976500,0.78764,1.000000,0.00522,0.000279,0.070651,0.055800
0.78905,0.976500,0.78905,1.000000,0.00523,0.000280,0.070679,0.055900
0.79047,0.976800,0.79047,1.000000,0.00523,0.000281,0.070779,0.056000
0.79188,0.977100,0.79188,1.000000,0.00523,0.000281,0.070791,0.056100
0.79329,0.977100,0.79329,1.000000,0.00523,0.000281,0.070841,0.056200
0.79471,0.977600,0.79471,1.000000,0.00524,0.000281,0.070858,0.056300
0.79612,0.977600,0.79612,1.000000,0.00524,0.000282,0.070985,0.056400
0.79754,0.977800,0.79754,1.000000,0.00524,0.000282,0.071090,0.056500
0.79895,0.978100,0.79895,1.000000,0.00526,0.000283,0.071120,0.056600
0.80036,0.978100,0.80036,1.000000,0.00526,0.000284,0.071146,0.056700
0.80178,0.978200,0.80178,1.000000,0.00526,0.000284,0.071205,0.056800
0.80319,0.978600,0.80319,1.000000,0.00526,0.000285,0.071229,0.056900
0.80461,0.978700,0.80461,1.000000,0.00526,0.000285,0.071235,0.057000
0.80602,0.979000,0.80602,1.000000,0.00526,0.000285,0.071300,0.057100
0.80744,0.979000,0.80744,1.000000,0.00527,0.000286,0.071330,0.057200
0.80885,0.979400,0.80885,1.000000,0.00527,0.000286,0.071418,0.057300
0.81026,0.979600,0.81026,1.000000,0.00527,0.000287,0.071436,0.057400
0.81168,0.979900,0.81168,1.000000,0.00529,0.000288,0.071500,0.057500
0.81309,0.980200,0.81309,1.000000,0.00529,0.000288,0.071618,0.057600
0.81451,0.980800,0.81451,1.000000,0.00530,0.000289,0.071623,0.057700
0.81592,0.981000,0.81592,1.000000,0.00530,0.000289,0.071721,0.057800
0.81733,0.981400,0.81733,1.000000,0.00530,0.000290,0.071729,0.057900
0.81875,0.981600,0.81875,1.000000,0.00530,0.000290,0.071767,0.058000
0.82016,0.981900,0.82016,1.000000,0.00530,0.000291,0.071906,0.058100
0.82158,0.982000,0.82158,1.000000,0.00532,0.000291,0.071918,0.058200
0.82299,0.982300,0.82299,1.000000,0.00533,0.000292,0.071961,0.058300
0.82440,0.982500,0.82440,1.000000,0.00533,0.000292,0.071985,0.058400
0.82582,0.982600,0.82582,1.000000,0.00533,0.000292,0.072004,0.058500
0.82723,0.982800,0.82723,1.000000,0.00533,0.000293,0.072053,0.058600
0.82865,0.982900,0.82865,1.000000,0.00533,0.000293,0.072299,0.058700
0.83006,0.982900,0.83006,1.000000,0.00534,0.000294,0.072328,0.058800
0.83147,0.983200,0.83147,1.000000,0.00534,0.000295,0.072337,0.058900
0.83289,0.983400,0.83289,1.000000,0.00534,0.000295,0.072411,0.059000
0.83430,0.983500,0.83430,1.000000,0.00535,0.000296,0.072430,0.059100
0.83572,0.983600,0.83572,1.000000,0.00536,0.000296,0.072474,0.059200
0.83713,0.983700,0.83713,1.000000,0.00536,0.000297,0.072596,0.059300
0.83854,0.984200,0.83854,1.000000,0.00536,0.000297,0.072600,0.059400
0.83996,0.984400,0.83996,1.000000,0.00536,0.000297,0.072647,0.059500
0.84137,0.984500,0.84137,1.000000,0.00536,0.000298,0.072752,0.059600
0.84279,0.984600,0.84279,1.000000,0.00537,0.000299,0.072860,0.059700
0.84420,0.984800,0.84420,1.000000,0.00537,0.000299,0.072945,0.059800
0.84561,0.984800,0.84561,1.000000,0.00537,0.000300,0.073068,0.059900
0.84703,0.985000,0.84703,1.000000,0.00538,0.000300,0.073101,0.060000
0.84844,0.985300,0.84844,1.000000,0.00539,0.000300,0.073116,0.060100
0.84986,0.985400,0.84986,1.000000,0.00539,0.000301,0.073128,0.060200
0.85127,0.985400,0.85127,1.000000,0.00539,0.000302,0.073131,0.060300
0.85269,0.985700,0.85269,1.000000,0.00539,0.000302,0.073188,0.060400
0.85410,0.985900,0.85410,1.000000,0.00540,0.000303,0.073233,0.060500
0.85551,0.986000,0.85551,1.000000,0.00540,0.000303,0.073301,0.060600
0.85693,0.986200,0.85693,1.000000,0.00540,0.000304,0.073323,0.060700
0.85834,0.986300,0.85834,1.000000,0.00541,0.000304,0.073370,0.060800
0.85976,0.986400,0.85976,1.000000,0.00541,0.000304,0.073406,0.060900
0.86117,0.986600,0.86117,1.000000,0.00542,0.000305,0.073457,0.061000
0.86258,0.986700,0.86258,1.000000,0.00542,0.000305,0.073536,0.061100
0.86400,0.986700,0.86400,1.000000,0.00542,0.000306,0.073537,0.061200
0.86541,0.986900,0.86541,1.000000,0.00542,0.000307,0.073557,0.061300
0.86683,0.987300,0.86683,1.000000,0.00542,0.000307,0.073617,0.061400
0.86824,0.987400,0.86824,1.000000,0.00543,0.000308,0.074089,0.061500
0.86965,0.987600,0.86965,1.000000,0.00544,0.000308,0.074117,0.061600
0.87107,0.987700,0.87107,1.000000,0.00545,0.000309,0.074369,0.061700
0.87248,0.987700,0.87248,1.000000,0.00545,0.000309,0.074379,0.061800
0.87390,0.987800,0.87390,1.000000,0.00545,0.000309,0.074394,0.061900
0.87531,0.987900,0.87531,1.000000,0.00545,0.000310,0.074400,0.062000
0.87672,0.988000,0.87672,1.000000,0.00546,0.000311,0.074401,0.062100
0.87814,0.988000,0.87814,1.000000,0.00546,0.000311,0.074405,0.062200
0.87955,0.988100,0.87955,1.000000,0.00546,0.000312,0.074436,0.062300
0.88097,0.988100,0.88097,1.000000,0.00547,0.000312,0.074461,0.062400
0.88238,0.988100,0.88238,1.000000,0.00548,0.000312,0.074662,0.062500
0.88379,0.988200,0.88379,1.000000,0.00548,0.000313,0.074746,0.062600
0.88521,0.988400,0.88521,1.000000,0.00548,0.000314,0.074874,0.062700
0.88662,0.988700,0.88662,1.000000,0.00550,0.000314,0.074883,0.062800
0.88804,0.989000,0.88804,1.000000,0.00550,0.000315,0.074889,0.062900
0.88945,0.989200,0.88945,1.000000,0.00550,0.000315,0.074987,0.063000
0.89087,0.989300,0.89087,1.000000,0.00551,0.000315,0.075203,0.063100
0.89228,0.989400,0.89228,1.000000,0.00551,0.000316,0.075210,0.063200
0.89369,0.989600,0.89369,1.000000,0.00552,0.000316,0.075284,0.063300
0.89511,0.989700,0.89511,1.000000,0.00553,0.000317,0.075338,0.063400
0.89652,0.989900,0.89652,1.000000,0.00553,0.000318,0.075365,0.063500
0.89794,0.989900,0.89794,1.000000,0.00553,0.000319,0.075417,0.063600
0.89935,0.990000,0.89935,1.000000,0.00553,0.000319,0.075436,0.063700
0.90076,0.990100,0.90076,1.000000,0.00554,0.000319,0.075447,0.063800
0.90218,0.990300,0.90218,1.000000,0.00554,0.000319,0.075524,0.063900
0.90359,0.990400,0.90359,1.000000,0.00554,0.000320,0.075610,0.064000
0.90501,0.990400,0.90501,1.000000,0.00554,0.000320,0.075612,0.064100
0.90642,0.990500,0.90642,1.000000,0.00556,0.000321,0.075625,0.064200
0.90783,0.990500,0.90783,1.000000,0.00558,0.000322,0.075625,0.064300
0.90925,0.990500,0.90925,1.000000,0.00560,0.000322,0.075855,0.064400
0.91066,0.990600,0.91066,1.000000,0.00561,0.000323,0.075872,0.064500
0.91208,0.990600,0.91208,1.000000,0.00561,0.000323,0.075894,0.064600
0.91349,0.990700,0.91349,1.000000,0.00563,0.000323,0.075923,0.064700
0.91490,0.990700,0.91490,1.000000,0.00563,0.000324,0.076017,0.064800
0.91632,0.990900,0.91632,1.000000,0.00564,0.000324,0.076031,0.064900
0.91773,0.991000,0.91773,1.000000,0.00565,0.000325,0.076295,0.065000
0.91915,0.991100,0.91915,1.000000,0.00566,0.000326,0.076302,0.065100
0.92056,0.991200,0.92056,1.000000,0.00567,0.000326,0.076668,0.065200
0.92197,0.991300,0.92197,1.000000,0.00568,0.000327,0.076730,0.065300
0.92339,0.991400,0.92339,1.000000,0.00569,0.000327,0.076857,0.065400
0.92480,0.991500,0.92480,1.000000,0.00570,0.000327,0.076906,0.065500
0.92622,0.991600,0.92622,1.000000,0.00570,0.000328,0.076948,0.065600
0.92763,0.991700,0.92763,1.000000,0.00571,0.000328,0.076998,0.065700
0.92905,0.991700,0.92905,1.000000,0.00571,0.000329,0.077098,0.065800
0.93046,0.991700,0.93046,1.000000,0.00571,0.000330,0.077110,0.065900
0.93187,0.991700,0.93187,1.000000,0.00571,0.000330,0.077138,0.066000
0.93329,0.991800,0.93329,1.000000,0.00572,0.000331,0.077195,0.066100
0.93470,0.991900,0.93470,1.000000,0.00572,0.000331,0.077243,0.066200
0.93612,0.992000,0.93612,1.000000,0.00572,0.000331,0.077256,0.066300
0.93753,0.992100,0.93753,1.000000,0.00572,0.000332,0.077320,0.066400
0.93894,0.992200,0.93894,1.000000,0.00573,0.000332,0.077384,0.066500
0.94036,0.992300,0.94036,1.000000,0.00574,0.000333,0.077426,0.066600
0.94177,0.992300,0.94177,1.000000,0.00575,0.000334,0.077451,0.066700
0.94319,0.992400,0.94319,1.000000,0.00575,0.000334,0.077549,0.066800
0.94460,0.992500,0.94460,1.000000,0.00575,0.000334,0.077650,0.066900
0.94601,0.992600,0.94601,1.000000,0.00576,0.000335,0.077695,0.067000
0.94743,0.992600,0.94743,1.000000,0.00576,0.000335,0.077730,0.067100
0.94884,0.992700,0.94884,1.000000,0.00577,0.000336,0.077739,0.067200
0.95026,0.992700,0.95026,1.000000,0.00577,0.000337,0.077759,0.067300
0.95167,0.992700,0.95167,1.000000,0.00577,0.000337,0.077840,0.067400
0.95308,0.992800,0.95308,1.000000,0.00578,0.000338,0.077868,0.067500
0.95450,0.992800,0.95450,1.000000,0.00578,0.000338,0.077909,0.067600
0.95591,0.993000,0.95591,1.000000,0.00578,0.000338,0.077917,0.067700
0.95733,0.993200,0.95733,1.000000,0.00579,0.000339,0.077945,0.067800
0.95874,0.993200,0.95874,1.000000,0.00579,0.000339,0.078021,0.067900
0.96015,0.993200,0.96015,1.000000,0.00579,0.000340,0.078182,0.068000
0.96157,0.993300,0.96157,1.000000,0.00579,0.000342,0.078191,0.068100
0.96298,0.993500,0.96298,1.000000,0.00579,0.000342,0.078262,0.068200
0.96440,0.993500,0.96440,1.000000,0.00579,0.000342,0.078263,0.068300
0.96581,0.993600,0.96581,1.000000,0.00579,0.000342,0.078374,0.068400
0.96723,0.993700,0.96723,1.000000,0.00580,0.000342,0.078435,0.068500
0.96864,0.993800,0.96864,1.000000,0.00580,0.000343,0.078610,0.068600
0.97005,0.993800,0.97005,1.000000,0.00580,0.000343,0.078611,0.068700
0.97147,0.993800,0.97147,1.000000,0.00580,0.000344,0.078705,0.068800
0.97288,0.993800,0.97288,1.000000,0.00581,0.000345,0.078743,0.068900
0.97430,0.993900,0.97430,1.000000,0.00581,0.000345,0.078763,0.069000
0.97571,0.994000,0.97571,1.000000,0.00581,0.000346,0.078873,0.069100
0.97712,0.994000,0.97712,1.000000,0.00581,0.000346,0.078906,0.069200
0.97854,0.994000,0.97854,1.000000,0.00582,0.000346,0.079060,0.069300
0.97995,0.994000,0.97995,1.000000,0.00582,0.000347,0.079125,0.069400
0.98137,0.994000,0.98137,1.000000,0.00583,0.000348,0.079167,0.069500
0.98278,0.994100,0.98278,1.000000,0.00583,0.000348,0.079339,0.069600
0.98419,0.994200,0.98419,1.000000,0.00583,0.000349,0.079349,0.069700
0.98561,0.994200,0.98561,1.000000,0.00583,0.000349,0.079352,0.069800
0.98702,0.994300,0.98702,1.000000,0.00583,0.000350,0.079420,0.069900
0.98844,0.994400,0.98844,1.000000,0.00583,0.000350,0.079451,0.070000
0.98985,0.994400,0.98985,1.000000,0.00584,0.000351,0.079527,0.070100
0.99126,0.994400,0.99126,1.000000,0.00584,0.000351,0.079584,0.070200
0.99268,0.994500,0.99268,1.000000,0.00584,0.000351,0.079592,0.070300
0.99409,0.994500,0.99409,1.000000,0.00585,0.000352,0.079637,0.070400
0.99551,0.994500,0.99551,1.000000,0.00586,0.000353,0.079681,0.070500
0.99692,0.994500,0.99692,1.000000,0.00586,0.000353,0.079734,0.070600
0.99833,0.994700,0.99833,1.000000,0.00586,0.000354,0.079749,0.070700
0.99975,0.994800,0.99975,1.000000,0.00586,0.000354,0.079760,0.070800
1.00116,0.994800,1.00116,1.000000,0.00586,0.000354,0.079805,0.070900
1.00258,0.994800,1.00258,1.000000,0.00587,0.000355,0.079879,0.071000
1.00399,0.994900,1.00399,1.000000,0.00587,0.000356,0.079890,0.071100
1.00541,0.994900,1.00541,1.000000,0.00587,0.000356,0.079939,0.071200
1.00682,0.995000,1.00682,1.000000,0.00587,0.000357,0.080049,0.071300
1.00823,0.995100,1.00823,1.000000,0.00588,0.000357,0.080063,0.071400
1.00965,0.995100,1.00965,1.000000,0.00588,0.000358,0.080113,0.071500
1.01106,0.995100,1.01106,1.000000,0.00588,0.000358,0.080209,0.071600
1.01248,0.995100,1.01248,1.000000,0.00588,0.000358,0.080263,0.071700
1.01389,0.995100,1.01389,1.000000,0.00589,0.000360,0.080409,0.071800
1.01530,0.995300,1.01530,1.000000,0.00589,0.000360,0.080528,0.071900
1.01672,0.995300,1.01672,1.000000,0.00589,0.000360,0.080570,0.072000
1.01813,0.995300,1.01813,1.000000,0.00589,0.000361,0.080609,0.072100
1.01955,0.995300,1.01955,1.000000,0.00590,0.000361,0.080621,0.072200
1.02096,0.995300,1.02096,1.000000,0.00590,0.000361,0.080631,0.072300
1.02237,0.995300,1.02237,1.000000,0.00590,0.000362,0.080662,0.072400
1.02379,0.995300,1.02379,1.000000,0.00592,0.000362,0.080701,0.072500
1.02520,0.995300,1.02520,1.000000,0.00594,0.000363,0.080849,0.072600
1.02662,0.995300,1.02662,1.000000,0.00594,0.000364,0.080924,0.072700
1.02803,0.995400,1.02803,1.000000,0.00594,0.000364,0.080942,0.072800
1.02944,0.995500,1.02944,1.000000,0.00594,0.000365,0.080956,0.072900
1.03086,0.995500,1.03086,1.000000,0.00596,0.000365,0.081052,0.073000
1.03227,0.995500,1.03227,1.000000,0.00596,0.000365,0.081235,0.073100
1.03369,0.995600,1.03369,1.000000,0.00597,0.000366,0.081343,0.073200
1.03510,0.995600,1.03510,1.000000,0.00597,0.000366,0.081392,0.073300
1.03651,0.995700,1.03651,1.000000,0.00597,0.000368,0.081483,0.073400
1.03793,0.995800,1.03793,1.000000,0.00597,0.000368,0.081491,0.073500
1.03934,0.995800,1.03934,1.000000,0.00598,0.000368,0.081530,0.073600
1.04076,0.996000,1.04076,1.000000,0.00598,0.000369,0.081825,0.073700
1.04217,0.996000,1.04217,1.000000,0.00598,0.000369,0.081930,0.073800
1.04359,0.996000,1.04359,1.000000,0.00599,0.000369,0.082060,0.073900
1.04500,0.996000,1.04500,1.000000,0.00599,0.000370,0.082176,0.074000
1.04641,0.996200,1.04641,1.000000,0.00601,0.000370,0.082179,0.074100
1.04783,0.996300,1.04783,1.000000,0.00601,0.000371,0.082197,0.074200
1.04924,0.996400,1.04924,1.000000,0.00601,0.000372,0.082260,0.074300
1.05066,0.996400,1.05066,1.000000,0.00601,0.000372,0.082333,0.074400
1.05207,0.996500,1.05207,1.000000,0.00601,0.000373,0.082340,0.074500
1.05348,0.996500,1.05348,1.000000,0.00602,0.000373,0.082375,0.074600
1.05490,0.996600,1.05490,1.000000,0.00602,0.000373,0.082396,0.074700
1.05631,0.996600,1.05631,1.000000,0.00602,0.000374,0.082436,0.074800
1.05773,0.996600,1.05773,1.000000,0.00602,0.000375,0.082479,0.074900
1.05914,0.996700,1.05914,1.000000,0.00602,0.000375,0.082490,0.075000
1.06055,0.996800,1.06055,1.000000,0.00602,0.000376,0.082576,0.075100
1.06197,0.996900,1.06197,1.000000,0.00602,0.000376,0.082599,0.075200
1.06338,0.997000,1.06338,1.000000,0.00603,0.000376,0.082722,0.075300
1.06480,0.997100,1.06480,1.000000,0.00604,0.000377,0.082727,0.075400
1.06621,0.997100,1.06621,1.000000,0.00604,0.000377,0.082798,0.075500
1.06762,0.997200,1.06762,1.000000,0.00604,0.000378,0.082895,0.075600
1.06904,0.997200,1.06904,1.000000,0.00604,0.000379,0.082982,0.075700
1.07045,0.997300,1.07045,1.000000,0.00605,0.000379,0.083061,0.075800
1.07187,0.997300,1.07187,1.000000,0.00605,0.000380,0.083105,0.075900
1.07328,0.997400,1.07328,1.000000,0.00605,0.000380,0.083110,0.076000
1.07469,0.997500,1.07469,1.000000,0.00606,0.000381,0.083158,0.076100
1.07611,0.997500,1.07611,1.000000,0.00606,0.000381,0.083336,0.076200
1.07752,0.997500,1.07752,1.000000,0.00606,0.000381,0.083404,0.076300
1.07894,0.997500,1.07894,1.000000,0.00606,0.000382,0.083568,0.076400
1.08035,0.997500,1.08035,1.000000,0.00606,0.000383,0.083739,0.076500
1.08176,0.997500,1.08176,1.000000,0.00606,0.000383,0.083802,0.076600
1.08318,0.997600,1.08318,1.000000,0.00607,0.000384,0.083807,0.076700
1.08459,0.997700,1.08459,1.000000,0.00607,0.000384,0.083959,0.076800
1.08601,0.997800,1.08601,1.000000,0.00607,0.000384,0.083976,0.076900
1.08742,0.997900,1.08742,1.000000,0.00608,0.000385,0.084018,0.077000
1.08884,0.998000,1.08884,1.000000,0.00608,0.000385,0.084092,0.077100
1.09025,0.998000,1.09025,1.000000,0.00609,0.000386,0.084127,0.077200
1.09166,0.998100,1.09166,1.000000,0.00609,0.000387,0.084201,0.077300
1.09308,0.998100,1.09308,1.000000,0.00610,0.000387,0.084286,0.077400
1.09449,0.998100,1.09449,1.000000,0.00610,0.000388,0.084428,0.077500
1.09591,0.998100,1.09591,1.000000,0.00610,0.000388,0.084505,0.077600
1.09732,0.998100,1.09732,1.000000,0.00611,0.000388,0.084577,0.077700
1.09873,0.998100,1.09873,1.000000,0.00611,0.000389,0.084643,0.077800
1.10015,0.998100,1.10015,1.000000,0.00611,0.000389,0.084698,0.077900
1.10156,0.998100,1.10156,1.000000,0.00612,0.000390,0.084700,0.078000
1.10298,0.998200,1.10298,1.000000,0.00613,0.000391,0.084743,0.078100
1.10439,0.998200,1.10439,1.000000,0.00613,0.000391,0.084747,0.078200
1.10580,0.998200,1.10580,1.000000,0.00613,0.000392,0.084954,0.078300
1.10722,0.998400,1.10722,1.000000,0.00613,0.000392,0.084993,0.078400
1.10863,0.998400,1.10863,1.000000,0.00614,0.000392,0.084994,0.078500
1.11005,0.998400,1.11005,1.000000,0.00614,0.000393,0.085175,0.078600
1.11146,0.998400,1.11146,1.000000,0.00614,0.000393,0.085199,0.078700
1.11287,0.998400,1.11287,1.000000,0.00615,0.000394,0.085199,0.078800
1.11429,0.998500,1.11429,1.000000,0.00616,0.000395,0.085205,0.078900
1.11570,0.998500,1.11570,1.000000,0.00616,0.000395,0.085238,0.079000
1.11712,0.998500,1.11712,1.000000,0.00618,0.000396,0.085359,0.079100
1.11853,0.998500,1.11853,1.000000,0.00618,0.000396,0.085482,0.079200
1.11994,0.998600,1.11994,1.000000,0.00619,0.000396,0.085504,0.079300
1.12136,0.998600,1.12136,1.000000,0.00619,0.000397,0.085705,0.079400
1.12277,0.998600,1.12277,1.000000,0.00619,0.000398,0.085728,0.079500
1.12419,0.998600,1.12419,1.000000,0.00619,0.000398,0.085729,0.079600
1.12560,0.998600,1.12560,1.000000,0.00619,0.000399,0.085742,0.079700
1.12702,0.998700,1.12702,1.000000,0.00619,0.000399,0.085825,0.079800
1.12843,0.998800,1.12843,1.000000,0.00619,0.000399,0.085860,0.079900
1.12984,0.998800,1.12984,1.000000,0.00621,0.000400,0.085895,0.080000
1.13126,0.998900,1.13126,1.000000,0.00621,0.000400,0.086058,0.080100
1.13267,0.999000,1.13267,1.000000,0.00622,0.000401,0.086065,0.080200
1.13409,0.999000,1.13409,1.000000,0.00622,0.000402,0.086104,0.080300
1.13550,0.999000,1.13550,1.000000,0.00623,0.000402,0.086152,0.080400
1.13691,0.999000,1.13691,1.000000,0.00623,0.000403,0.086282,0.080500
1.13833,0.999000,1.13833,1.000000,0.00624,0.000403,0.086351,0.080600
1.13974,0.999000,1.13974,1.000000,0.00624,0.000403,0.086388,0.080700
1.14116,0.999000,1.14116,1.000000,0.00624,0.000404,0.086460,0.080800
1.14257,0.999100,1.14257,1.000000,0.00624,0.000404,0.086496,0.080900
1.14398,0.999100,1.14398,1.000000,0.00625,0.000405,0.086560,0.081000
1.14540,0.999100,1.14540,1.000000,0.00625,0.000406,0.086588,0.081100
1.14681,0.999100,1.14681,1.000000,0.00625,0.000406,0.086657,0.081200
1.14823,0.999200,1.14823,1.000000,0.00625,0.000407,0.086686,0.081300
1.14964,0.999300,1.14964,1.000000,0.00626,0.000407,0.086721,0.081400
1.15105,0.999300,1.15105,1.000000,0.00627,0.000407,0.086789,0.081500
1.15247,0.999300,1.15247,1.000000,0.00630,0.000408,0.086848,0.081600
1.15388,0.999300,1.15388,1.000000,0.00630,0.000408,0.086968,0.081700
1.15530,0.999300,1.15530,1.000000,0.00630,0.000409,0.087009,0.081800
1.15671,0.999300,1.15671,1.000000,0.00630,0.000410,0.087099,0.081900
1.15812,0.999300,1.15812,1.000000,0.00631,0.000411,0.087126,0.082000
1.15954,0.999400,1.15954,1.000000,0.00631,0.000411,0.087171,0.082100
1.16095,0.999400,1.16095,1.000000,0.00631,0.000411,0.087223,0.082200
1.16237,0.999400,1.16237,1.000000,0.00632,0.000411,0.087284,0.082300
1.16378,0.999400,1.16378,1.000000,0.00632,0.000412,0.087447,0.082400
1.16520,0.999400,1.16520,1.000000,0.00632,0.000412,0.087489,0.082500
1.16661,0.999400,1.16661,1.000000,0.00632,0.000413,0.087495,0.082600
1.16802,0.999600,1.16802,1.000000,0.00633,0.000414,0.087495,0.082700
1.16944,0.999600,1.16944,1.000000,0.00633,0.000414,0.087506,0.082800
1.17085,0.999600,1.17085,1.000000,0.00634,0.000415,0.087521,0.082900
1.17227,0.999600,1.17227,1.000000,0.00634,0.000415,0.087536,0.083000
1.17368,0.999700,1.17368,1.000000,0.00634,0.000415,0.087571,0.083100
1.17509,0.999700,1.17509,1.000000,0.00635,0.000416,0.087622,0.083200
1.17651,0.999700,1.17651,1.000000,0.00636,0.000417,0.087702,0.083300
1.17792,0.999800,1.17792,1.000000,0.00636,0.000417,0.087733,0.083400
1.17934,0.999900,1.17934,1.000000,0.00636,0.000418,0.087777,0.083500
1.18075,0.999900,1.18075,1.000000,0.00636,0.000418,0.087790,0.083600
1.18216,0.999900,1.18216,1.000000,0.00636,0.000419,0.087816,0.083700
1.18358,1.000000,1.18358,1.000000,0.00636,0.000419,0.087826,0.083800
1.18499,1.000000,1.18499,1.000000,0.00636,0.000419,0.087841,0.083900
1.18641,1.000000,1.18641,1.000000,0.00637,0.000420,0.087845,0.084000
1.18782,1.000000,1.18782,1.000000,0.00637,0.000421,0.087923,0.084100
1.18923,1.000000,1.18923,1.000000,0.00638,0.000422,0.087998,0.084200
1.19065,1.000000,1.19065,1.000000,0.00638,0.000422,0.088044,0.084300
1.19206,1.000000,1.19206,1.000000,0.00638,0.000422,0.088107,0.084400
1.19348,1.000000,1.19348,1.000000,0.00638,0.000422,0.088177,0.084500
1.19489,1.000000,1.19489,1.000000,0.00640,0.000423,0.088189,0.084600
1.19630,1.000000,1.19630,1.000000,0.00641,0.000423,0.088250,0.084700
1.19772,1.000000,1.19772,1.000000,0.00642,0.000424,0.088269,0.084800
1.19913,1.000000,1.19913,1.000000,0.00642,0.000425,0.088291,0.084900
1.20055,1.000000,1.20055,1.000000,0.00643,0.000426,0.088311,0.085000
1.20196,1.000000,1.20196,1.000000,0.00643,0.000426,0.088335,0.085100
1.20338,1.000000,1.20338,1.000000,0.00644,0.000426,0.088338,0.085200
1.20479,1.000000,1.20479,1.000000,0.00644,0.000426,0.088490,0.085300
1.20620,1.000000,1.20620,1.000000,0.00645,0.000427,0.088634,0.085400
1.20762,1.000000,1.20762,1.000000,0.00646,0.000427,0.088655,0.085500
1.20903,1.000000,1.20903,1.000000,0.00647,0.000428,0.088657,0.085600
1.21045,1.000000,1.21045,1.000000,0.00647,0.000429,0.088745,0.085700
1.21186,1.000000,1.21186,1.000000,0.00647,0.000430,0.088822,0.085800
1.21327,1.000000,1.21327,1.000000,0.00647,0.000430,0.088827,0.085900
1.21469,1.000000,1.21469,1.000000,0.00648,0.000430,0.088831,0.086000
1.21610,1.000000,1.21610,1.000000,0.00649,0.000430,0.088880,0.086100
1.21752,1.000000,1.21752,1.000000,0.00650,0.000431,0.088896,0.086200
1.21893,1.000000,1.21893,1.000000,0.00650,0.000431,0.088903,0.086300
1.22034,1.000000,1.22034,1.000000,0.00651,0.000433,0.088921,0.086400
1.22176,1.000000,1.22176,1.000000,0.00651,0.000433,0.089156,0.086500
1.22317,1.000000,1.22317,1.000000,0.00651,0.000433,0.089180,0.086600
1.22459,1.000000,1.22459,1.000000,0.00651,0.000434,0.089274,0.086700
1.22600,1.000000,1.22600,1.000000,0.00651,0.000434,0.089280,0.086800
1.22741,1.000000,1.22741,1.000000,0.00651,0.000434,0.089413,0.086900
1.22883,1.000000,1.22883,1.000000,0.00652,0.000435,0.089550,0.087000
1.23024,1.000000,1.23024,1.000000,0.00652,0.000435,0.089621,0.087100
1.23166,1.000000,1.23166,1.000000,0.00653,0.000436,0.089662,0.087200
1.23307,1.000000,1.23307,1.000000,0.00654,0.000438,0.089680,0.087300
1.23448,1.000000,1.23448,1.000000,0.00654,0.000438,0.089764,0.087400
1.23590,1.000000,1.23590,1.000000,0.00654,0.000438,0.089786,0.087500
1.23731,1.000000,1.23731,1.000000,0.00654,0.000438,0.090118,0.087600
1.23873,1.000000,1.23873,1.000000,0.00654,0.000438,0.090150,0.087700
1.24014,1.000000,1.24014,1.000000,0.00655,0.000439,0.090157,0.087800
1.24156,1.000000,1.24156,1.000000,0.00655,0.000439,0.090215,0.087900
1.24297,1.000000,1.24297,1.000000,0.00656,0.000440,0.090236,0.088000
1.24438,1.000000,1.24438,1.000000,0.00656,0.000441,0.090262,0.088100
1.24580,1.000000,1.24580,1.000000,0.00656,0.000441,0.090316,0.088200
1.24721,1.000000,1.24721,1.000000,0.00656,0.000441,0.090323,0.088300
1.24863,1.000000,1.24863,1.000000,0.00658,0.000442,0.090345,0.088400
1.25004,1.000000,1.25004,1.000000,0.00658,0.000442,0.090417,0.088500
1.25145,1.000000,1.25145,1.000000,0.00658,0.000443,0.090429,0.088600
1.25287,1.000000,1.25287,1.000000,0.00658,0.000444,0.090430,0.088700
1.25428,1.000000,1.25428,1.000000,0.00658,0.000444,0.090436,0.088800
1.25570,1.000000,1.25570,1.000000,0.00658,0.000445,0.090449,0.088900
1.25711,1.000000,1.25711,1.000000,0.00658,0.000445,0.090482,0.089000
1.25852,1.000000,1.25852,1.000000,0.00658,0.000446,0.090487,0.089100
1.25994,1.000000,1.25994,1.000000,0.00658,0.000446,0.090513,0.089200
1.26135,1.000000,1.26135,1.000000,0.00659,0.000446,0.090561,0.089300
1.26277,1.000000,1.26277,1.000000,0.00661,0.000447,0.090610,0.089400
1.26418,1.000000,1.26418,1.000000,0.00661,0.000448,0.090612,0.089500
1.26559,1.000000,1.26559,1.000000,0.00661,0.000448,0.090664,0.089600
1.26701,1.000000,1.26701,1.000000,0.00661,0.000449,0.090668,0.089700
1.26842,1.000000,1.26842,1.000000,0.00661,0.000450,0.090668,0.089800
1.26984,1.000000,1.26984,1.000000,0.00661,0.000450,0.090732,0.089900
1.27125,1.000000,1.27125,1.000000,0.00661,0.000450,0.090748,0.090000
1.27266,1.000000,1.27266,1.000000,0.00661,0.000450,0.090823,0.090100
1.27408,1.000000,1.27408,1.000000,0.00661,0.000451,0.090858,0.090200
1.27549,1.000000,1.27549,1.000000,0.00662,0.000452,0.090876,0.090300
1.27691,1.000000,1.27691,1.000000,0.00662,0.000453,0.090897,0.090400
1.27832,1.000000,1.27832,1.000000,0.00662,0.000453,0.090991,0.090500
1.27973,1.000000,1.27973,1.000000,0.00663,0.000454,0.091078,0.090600
1.28115,1.000000,1.28115,1.000000,0.00663,0.000454,0.091187,0.090700
1.28256,1.000000,1.28256,1.000000,0.00663,0.000454,0.091215,0.090800
1.28398,1.000000,1.28398,1.000000,0.00663,0.000454,0.091312,0.090900
1.28539,1.000000,1.28539,1.000000,0.00663,0.000456,0.091416,0.091000
1.28681,1.000000,1.28681,1.000000,0.00663,0.000456,0.091464,0.091100
1.28822,1.000000,1.28822,1.000000,0.00663,0.000456,0.091566,0.091200
1.28963,1.000000,1.28963,1.000000,0.00664,0.000457,0.091598,0.091300
1.29105,1.000000,1.29105,1.000000,0.00664,0.000457,0.091628,0.091400
1.29246,1.000000,1.29246,1.000000,0.00664,0.000457,0.091801,0.091500
1.29388,1.000000,1.29388,1.000000,0.00664,0.000458,0.091850,0.091600
1.29529,1.000000,1.29529,1.000000,0.00665,0.000458,0.091859,0.091700
1.29670,1.000000,1.29670,1.000000,0.00666,0.000459,0.091978,0.091800
1.29812,1.000000,1.29812,1.000000,0.00666,0.000460,0.092019,0.091900
1.29953,1.000000,1.29953,1.000000,0.00666,0.000460,0.092089,0.092000
1.30095,1.000000,1.30095,1.000000,0.00667,0.000461,0.092093,0.092100
1.30236,1.000000,1.30236,1.000000,0.00667,0.000461,0.092102,0.092200
1.30377,1.000000,1.30377,1.000000,0.00668,0.000461,0.092180,0.092300
1.30519,1.000000,1.30519,1.000000,0.00668,0.000462,0.092215,0.092400
1.30660,1.000000,1.30660,1.000000,0.00668,0.000463,0.092223,0.092500
1.30802,1.000000,1.30802,1.000000,0.00668,0.000463,0.092415,0.092600
1.30943,1.000000,1.30943,1.000000,0.00669,0.000464,0.092428,0.092700
1.31084,1.000000,1.31084,1.000000,0.00669,0.000464,0.092432,0.092800
1.31226,1.000000,1.31226,1.000000,0.00669,0.000464,0.092518,0.092900
1.31367,1.000000,1.31367,1.000000,0.00669,0.000465,0.092529,0.093000
1.31509,1.000000,1.31509,1.000000,0.00671,0.000465,0.092543,0.093100
1.31650,1.000000,1.31650,1.000000,0.00671,0.000466,0.092584,0.093200
1.31791,1.000000,1.31791,1.000000,0.00671,0.000467,0.092585,0.093300
1.31933,1.000000,1.31933,1.000000,0.00672,0.000467,0.092652,0.093400
1.32074,1.000000,1.32074,1.000000,0.00672,0.000468,0.092708,0.093500
1.32216,1.000000,1.32216,1.000000,0.00672,0.000468,0.092783,0.093600
1.32357,1.000000,1.32357,1.000000,0.00672,0.000468,0.092928,0.093700
1.32499,1.000000,1.32499,1.000000,0.00673,0.000469,0.092949,0.093800
1.32640,1.000000,1.32640,1.000000,0.00673,0.000469,0.092950,0.093900
1.32781,1.000000,1.32781,1.000000,0.00673,0.000470,0.093118,0.094000
1.32923,1.000000,1.32923,1.000000,0.00673,0.000471,0.093150,0.094100
1.33064,1.000000,1.33064,1.000000,0.00673,0.000471,0.093263,0.094200
1.33206,1.000000,1.33206,1.000000,0.00674,0.000472,0.093327,0.094300
1.33347,1.000000,1.33347,1.000000,0.00674,0.000472,0.093545,0.094400
1.33488,1.000000,1.33488,1.000000,0.00675,0.000472,0.093549,0.094500
1.33630,1.000000,1.33630,1.000000,0.00676,0.000473,0.093593,0.094600
1.33771,1.000000,1.33771,1.000000,0.00676,0.000473,0.093595,0.094700
1.33913,1.000000,1.33913,1.000000,0.00676,0.000474,0.093622,0.094800
1.34054,1.000000,1.34054,1.000000,0.00676,0.000475,0.093637,0.094900
1.34195,1.000000,1.34195,1.000000,0.00676,0.000475,0.093794,0.095000
1.34337,1.000000,1.34337,1.000000,0.00677,0.000476,0.093902,0.095100
1.34478,1.000000,1.34478,1.000000,0.00677,0.000476,0.093970,0.095200
1.34620,1.000000,1.34620,1.000000,0.00677,0.000476,0.094099,0.095300
1.34761,1.000000,1.34761,1.000000,0.00677,0.000477,0.094173,0.095400
1.34902,1.000000,1.34902,1.000000,0.00678,0.000478,0.094204,0.095500
1.35044,1.000000,1.35044,1.000000,0.00678,0.000478,0.094225,0.095600
1.35185,1.000000,1.35185,1.000000,0.00678,0.000479,0.094410,0.095700
1.35327,1.000000,1.35327,1.000000,0.00678,0.000479,0.094441,0.095800
1.35468,1.000000,1.35468,1.000000,0.00678,0.000480,0.094509,0.095900
1.35609,1.000000,1.35609,1.000000,0.00679,0.000480,0.094705,0.096000
1.35751,1.000000,1.35751,1.000000,0.00679,0.000480,0.094715,0.096100
1.35892,1.000000,1.35892,1.000000,0.00679,0.000481,0.094717,0.096200
1.36034,1.000000,1.36034,1.000000,0.00679,0.000481,0.094841,0.096300
1.36175,1.000000,1.36175,1.000000,0.00679,0.000482,0.094890,0.096400
1.36317,1.000000,1.36317,1.000000,0.00680,0.000483,0.094915,0.096500
1.36458,1.000000,1.36458,1.000000,0.00680,0.000483,0.094922,0.096600
1.36599,1.000000,1.36599,1.000000,0.00681,0.000484,0.094939,0.096700
1.36741,1.000000,1.36741,1.000000,0.00681,0.000484,0.094940,0.096800
1.36882,1.000000,1.36882,1.000000,0.00681,0.000485,0.094953,0.096900
1.37024,1.000000,1.37024,1.000000,0.00681,0.000485,0.094987,0.097000
1.37165,1.000000,1.37165,1.000000,0.00682,0.000486,0.094997,0.097100
1.37306,1.000000,1.37306,1.000000,0.00682,0.000487,0.095007,0.097200
1.37448,1.000000,1.37448,1.000000,0.00682,0.000487,0.095030,0.097300
1.37589,1.000000,1.37589,1.000000,0.00682,0.000487,0.095063,0.097400
1.37731,1.000000,1.37731,1.000000,0.00682,0.000487,0.095096,0.097500
1.37872,1.000000,1.37872,1.000000,0.00682,0.000488,0.095118,0.097600
1.38013,1.000000,1.38013,1.000000,0.00683,0.000488,0.095160,0.097700
1.38155,1.000000,1.38155,1.000000,0.00683,0.000489,0.095161,0.097800
1.38296,1.000000,1.38296,1.000000,0.00685,0.000490,0.095166,0.097900
1.38438,1.000000,1.38438,1.000000,0.00685,0.000491,0.095209,0.098000
1.38579,1.000000,1.38579,1.000000,0.00685,0.000491,0.095210,0.098100
1.38720,1.000000,1.38720,1.000000,0.00686,0.000491,0.095333,0.098200
1.38862,1.000000,1.38862,1.000000,0.00686,0.000492,0.095393,0.098300
1.39003,1.000000,1.39003,1.000000,0.00686,0.000492,0.095439,0.098400
1.39145,1.000000,1.39145,1.000000,0.00686,0.000493,0.095449,0.098500
1.39286,1.000000,1.39286,1.000000,0.00686,0.000493,0.095476,0.098600
1.39427,1.000000,1.39427,1.000000,0.00686,0.000494,0.095482,0.098700
1.39569,1.000000,1.39569,1.000000,0.00686,0.000494,0.095528,0.098800
1.39710,1.000000,1.39710,1.000000,0.00687,0.000494,0.095553,0.098900
1.39852,1.000000,1.39852,1.000000,0.00687,0.000495,0.095619,0.099000
1.39993,1.000000,1.39993,1.000000,0.00687,0.000495,0.095626,0.099100
1.40135,1.000000,1.40135,1.000000,0.00688,0.000496,0.095648,0.099200
1.40276,1.000000,1.40276,1.000000,0.00689,0.000496,0.095688,0.099300
1.40417,1.000000,1.40417,1.000000,0.00689,0.000497,0.095713,0.099400
1.40559,1.000000,1.40559,1.000000,0.00690,0.000498,0.095780,0.099500
1.40700,1.000000,1.40700,1.000000,0.00690,0.000498,0.095838,0.099600
1.40842,1.000000,1.40842,1.000000,0.00691,0.000499,0.095896,0.099700
1.40983,1.000000,1.40983,1.000000,0.00691,0.000499,0.095980,0.099800
1.41124,1.000000,1.41124,1.000000,0.00691,0.000500,0.095982,0.099900
1.41266,1.000000,1.41266,1.000000,0.00691,0.000500,0.096013,0.100000
,,,,0.00692,0.000501,0.096056,0.100100
,,,,0.00692,0.000501,0.096157,0.100200
,,,,0.00693,0.000501,0.096246,0.100300
,,,,0.00693,0.000502,0.096266,0.100400
,,,,0.00693,0.000502,0.096298,0.100500
,,,,0.00693,0.000503,0.096469,0.100600
,,,,0.00693,0.000503,0.096572,0.100700
,,,,0.00694,0.000504,0.096585,0.100800
,,,,0.00694,0.000504,0.096620,0.100900
,,,,0.00694,0.000505,0.096634,0.101000
,,,,0.00694,0.000506,0.096648,0.101100
,,,,0.00695,0.000507,0.096680,0.101200
,,,,0.00695,0.000507,0.096750,0.101300
,,,,0.00696,0.000508,0.096985,0.101400
,,,,0.00696,0.000508,0.096987,0.101500
,,,,0.00696,0.000508,0.097074,0.101600
,,,,0.00696,0.000508,0.097089,0.101700
,,,,0.00696,0.000509,0.097125,0.101800
,,,,0.00696,0.000509,0.097138,0.101900
,,,,0.00697,0.000510,0.097173,0.102000
,,,,0.00698,0.000510,0.097184,0.102100
,,,,0.00698,0.000511,0.097241,0.102200
,,,,0.00698,0.000511,0.097320,0.102300
,,,,0.00698,0.000513,0.097355,0.102400
,,,,0.00698,0.000513,0.097427,0.102500
,,,,0.00698,0.000513,0.097442,0.102600
,,,,0.00699,0.000514,0.097507,0.102700
,,,,0.00700,0.000514,0.097519,0.102800
,,,,0.00701,0.000515,0.097544,0.102900
,,,,0.00701,0.000515,0.097562,0.103000
,,,,0.00702,0.000516,0.097568,0.103100
,,,,0.00702,0.000516,0.097592,0.103200
,,,,0.00703,0.000516,0.097608,0.103300
,,,,0.00703,0.000517,0.097634,0.103400
,,,,0.00703,0.000517,0.097732,0.103500
,,,,0.00703,0.000518,0.097747,0.103600
,,,,0.00704,0.000518,0.097753,0.103700
,,,,0.00704,0.000519,0.097792,0.103800
,,,,0.00705,0.000520,0.097794,0.103900
,,,,0.00705,0.000520,0.097800,0.104000
,,,,0.00705,0.000521,0.097840,0.104100
,,,,0.00706,0.000521,0.097894,0.104200
,,,,0.00707,0.000522,0.097991,0.104300
,,,,0.00707,0.000522,0.098031,0.104400
,,,,0.00708,0.000523,0.098111,0.104500
,,,,0.00708,0.000523,0.098117,0.104600
,,,,0.00709,0.000524,0.098332,0.104700
,,,,0.00709,0.000524,0.098410,0.104800
,,,,0.00709,0.000524,0.098440,0.104900
,,,,0.00710,0.000525,0.098565,0.105000
,,,,0.00711,0.000525,0.098626,0.105100
,,,,0.00711,0.000526,0.098792,0.105200
,,,,0.00712,0.000526,0.098800,0.105300
,,,,0.00712,0.000527,0.098836,0.105400
,,,,0.00713,0.000528,0.098889,0.105500
,,,,0.00714,0.000528,0.098893,0.105600
,,,,0.00714,0.000529,0.098951,0.105700
,,,,0.00714,0.000529,0.098955,0.105800
,,,,0.00715,0.000530,0.098985,0.105900
,,,,0.00715,0.000530,0.099019,0.106000
,,,,0.00715,0.000531,0.099032,0.106100
,,,,0.00715,0.000531,0.099110,0.106200
,,,,0.00716,0.000531,0.099333,0.106300
,,,,0.00716,0.000532,0.099374,0.106400
,,,,0.00716,0.000532,0.099412,0.106500
,,,,0.00716,0.000533,0.099432,0.106600
,,,,0.00717,0.000533,0.099441,0.106700
,,,,0.00717,0.000534,0.099479,0.106800
,,,,0.00718,0.000534,0.099488,0.106900
,,,,0.00718,0.000535,0.099575,0.107000
,,,,0.00719,0.000536,0.099578,0.107100
,,,,0.00719,0.000536,0.099639,0.107200
,,,,0.00719,0.000537,0.099708,0.107300
,,,,0.00719,0.000537,0.099716,0.107400
,,,,0.00719,0.000538,0.099922,0.107500
,,,,0.00719,0.000538,0.100104,0.107600
,,,,0.00720,0.000539,0.100113,0.107700
,,,,0.00720,0.000539,0.100149,0.107800
,,,,0.00720,0.000539,0.100190,0.107900
,,,,0.00720,0.000540,0.100228,0.108000
,,,,0.00720,0.000540,0.100239,0.108100
,,,,0.00721,0.000541,0.100252,0.108200
,,,,0.00721,0.000541,0.100291,0.108300
,,,,0.00722,0.000542,0.100323,0.108400
,,,,0.00722,0.000542,0.100384,0.108500
,,,,0.00722,0.000543,0.100472,0.108600
,,,,0.00723,0.000544,0.100546,0.108700
,,,,0.00723,0.000544,0.100556,0.108800
,,,,0.00723,0.000545,0.100561,0.108900
,,,,0.00723,0.000545,0.100604,0.109000
,,,,0.00724,0.000546,0.100630,0.109100
,,,,0.00724,0.000547,0.100645,0.109200
,,,,0.00724,0.000547,0.100691,0.109300
,,,,0.00725,0.000547,0.100693,0.109400
,,,,0.00725,0.000548,0.100774,0.109500
,,,,0.00725,0.000548,0.100780,0.109600
,,,,0.00726,0.000548,0.100815,0.109700
,,,,0.00726,0.000549,0.100882,0.109800
,,,,0.00727,0.000549,0.100887,0.109900
,,,,0.00727,0.000550,0.100979,0.110000
,,,,0.00727,0.000551,0.101100,0.110100
,,,,0.00728,0.000551,0.101169,0.110200
,,,,0.00728,0.000552,0.101186,0.110300
,,,,0.00728,0.000553,0.101267,0.110400
,,,,0.00728,0.000553,0.101322,0.110500
,,,,0.00728,0.000553,0.101337,0.110600
,,,,0.00729,0.000554,0.101358,0.110700
,,,,0.00729,0.000554,0.101380,0.110800
,,,,0.00729,0.000554,0.101387,0.110900
,,,,0.00729,0.000555,0.101436,0.111000
,,,,0.00729,0.000555,0.101457,0.111100
,,,,0.00730,0.000556,0.101502,0.111200
,,,,0.00730,0.000556,0.101544,0.111300
,,,,0.00731,0.000557,0.101597,0.111400
,,,,0.00731,0.000557,0.101661,0.111500
,,,,0.00731,0.000558,0.101672,0.111600
,,,,0.00731,0.000559,0.101672,0.111700
,,,,0.00732,0.000560,0.101773,0.111800
,,,,0.00732,0.000560,0.101778,0.111900
,,,,0.00732,0.000560,0.101821,0.112000
,,,,0.00732,0.000561,0.101867,0.112100
,,,,0.00732,0.000562,0.101870,0.112200
,,,,0.00732,0.000562,0.101944,0.112300
,,,,0.00733,0.000562,0.102014,0.112400
,,,,0.00733,0.000562,0.102102,0.112500
,,,,0.00734,0.000563,0.102132,0.112600
,,,,0.00735,0.000563,0.102196,0.112700
,,,,0.00735,0.000564,0.102266,0.112800
,,,,0.00735,0.000564,0.102331,0.112900
,,,,0.00735,0.000565,0.102389,0.113000
,,,,0.00736,0.000565,0.102481,0.113100
,,,,0.00737,0.000566,0.102494,0.113200
,,,,0.00737,0.000567,0.102500,0.113300
,,,,0.00739,0.000567,0.102506,0.113400
,,,,0.00740,0.000568,0.102511,0.113500
,,,,0.00740,0.000568,0.102523,0.113600
,,,,0.00740,0.000569,0.102523,0.113700
,,,,0.00741,0.000570,0.102699,0.113800
,,,,0.00741,0.000570,0.102801,0.113900
,,,,0.00742,0.000570,0.102855,0.114000
,,,,0.00742,0.000571,0.102876,0.114100
,,,,0.00742,0.000571,0.102916,0.114200
,,,,0.00742,0.000571,0.102992,0.114300
,,,,0.00743,0.000572,0.103001,0.114400
,,,,0.00743,0.000572,0.103008,0.114500
,,,,0.00743,0.000573,0.103032,0.114600
,,,,0.00743,0.000574,0.103045,0.114700
,,,,0.00744,0.000574,0.103047,0.114800
,,,,0.00744,0.000575,0.103115,0.114900
,,,,0.00744,0.000576,0.103129,0.115000
,,,,0.00744,0.000576,0.103239,0.115100
,,,,0.00745,0.000576,0.103239,0.115200
,,,,0.00745,0.000577,0.103257,0.115300
,,,,0.00745,0.000577,0.103278,0.115400
,,,,0.00745,0.000577,0.103314,0.115500
,,,,0.00745,0.000578,0.103398,0.115600
,,,,0.00745,0.000578,0.103427,0.115700
,,,,0.00746,0.000579,0.103448,0.115800
,,,,0.00746,0.000579,0.103496,0.115900
,,,,0.00746,0.000580,0.103536,0.116000
,,,,0.00746,0.000581,0.103548,0.116100
,,,,0.00746,0.000581,0.103593,0.116200
,,,,0.00747,0.000582,0.103667,0.116300
,,,,0.00747,0.000582,0.103675,0.116400
,,,,0.00748,0.000583,0.103680,0.116500
,,,,0.00748,0.000583,0.103709,0.116600
,,,,0.00748,0.000584,0.103816,0.116700
,,,,0.00749,0.000584,0.103897,0.116800
,,,,0.00749,0.000585,0.103902,0.116900
,,,,0.00750,0.000585,0.103917,0.117000
,,,,0.00750,0.000585,0.103936,0.117100
,,,,0.00750,0.000586,0.103957,0.117200
,,,,0.00751,0.000586,0.103983,0.117300
,,,,0.00751,0.000587,0.104028,0.117400
,,,,0.00751,0.000587,0.104050,0.117500
,,,,0.00751,0.000588,0.104057,0.117600
,,,,0.00752,0.000588,0.104087,0.117700
,,,,0.00752,0.000589,0.104126,0.117800
,,,,0.00753,0.000590,0.104239,0.117900
,,,,0.00753,0.000590,0.104249,0.118000
,,,,0.00753,0.000591,0.104378,0.118100
,,,,0.00753,0.000591,0.104399,0.118200
,,,,0.00753,0.000592,0.104442,0.118300
,,,,0.00754,0.000592,0.104461,0.118400
,,,,0.00754,0.000593,0.104475,0.118500
,,,,0.00754,0.000593,0.104500,0.118600
,,,,0.00754,0.000593,0.104551,0.118700
,,,,0.00754,0.000594,0.104606,0.118800
,,,,0.00755,0.000594,0.104635,0.118900
,,,,0.00755,0.000595,0.104636,0.119000
,,,,0.00755,0.000596,0.104662,0.119100
,,,,0.00755,0.000596,0.104677,0.119200
,,,,0.00757,0.000597,0.104691,0.119300
,,,,0.00757,0.000597,0.104834,0.119400
,,,,0.00757,0.000598,0.104861,0.119500
,,,,0.00757,0.000598,0.104919,0.119600
,,,,0.00758,0.000599,0.104946,0.119700
,,,,0.00758,0.000599,0.104957,0.119800
,,,,0.00758,0.000600,0.104981,0.119900
,,,,0.00759,0.000600,0.105017,0.120000
,,,,0.00759,0.000600,0.105036,0.120100
,,,,0.00759,0.000601,0.105098,0.120200
,,,,0.00759,0.000601,0.105180,0.120300
,,,,0.00759,0.000602,0.105222,0.120400
,,,,0.00759,0.000602,0.105229,0.120500
,,,,0.00760,0.000603,0.105292,0.120600
,,,,0.00760,0.000603,0.105301,0.120700
,,,,0.00760,0.000604,0.105378,0.120800
,,,,0.00761,0.000605,0.105415,0.120900
,,,,0.00761,0.000605,0.105426,0.121000
,,,,0.00761,0.000607,0.105567,0.121100
,,,,0.00761,0.000607,0.105613,0.121200
,,,,0.00761,0.000607,0.105613,0.121300
,,,,0.00762,0.000607,0.105669,0.121400
,,,,0.00762,0.000608,0.105684,0.121500
,,,,0.00762,0.000608,0.105783,0.121600
,,,,0.00762,0.000608,0.105857,0.121700
,,,,0.00763,0.000609,0.105864,0.121800
,,,,0.00763,0.000609,0.105931,0.121900
,,,,0.00763,0.000610,0.105998,0.122000
,,,,0.00763,0.000611,0.105999,0.122100
,,,,0.00763,0.000611,0.106049,0.122200
,,,,0.00763,0.000611,0.106068,0.122300
,,,,0.00764,0.000612,0.106091,0.122400
,,,,0.00764,0.000613,0.106150,0.122500
,,,,0.00764,0.000613,0.106168,0.122600
,,,,0.00765,0.000614,0.106188,0.122700
,,,,0.00765,0.000614,0.106197,0.122800
,,,,0.00765,0.000615,0.106344,0.122900
,,,,0.00766,0.000615,0.106417,0.123000
,,,,0.00766,0.000615,0.106436,0.123100
,,,,0.00766,0.000616,0.106448,0.123200
,,,,0.00767,0.000616,0.106482,0.123300
,,,,0.00767,0.000617,0.106530,0.123400
,,,,0.00767,0.000617,0.106536,0.123500
,,,,0.00767,0.000618,0.106668,0.123600
,,,,0.00767,0.000618,0.106676,0.123700
,,,,0.00767,0.000619,0.106764,0.123800
,,,,0.00768,0.000620,0.106820,0.123900
,,,,0.00768,0.000620,0.106902,0.124000
,,,,0.00768,0.000622,0.106997,0.124100
,,,,0.00768,0.000622,0.107008,0.124200
,,,,0.00768,0.000622,0.107097,0.124300
,,,,0.00769,0.000622,0.107119,0.124400
,,,,0.00769,0.000623,0.107130,0.124500
,,,,0.00769,0.000623,0.107229,0.124600
,,,,0.00770,0.000623,0.107279,0.124700
,,,,0.00770,0.000624,0.107372,0.124800
,,,,0.00770,0.000624,0.107420,0.124900
,,,,0.00770,0.000625,0.107532,0.125000
,,,,0.00770,0.000625,0.107584,0.125100
,,,,0.00770,0.000626,0.107588,0.125200
,,,,0.00771,0.000626,0.107590,0.125300
,,,,0.00771,0.000628,0.107606,0.125400
,,,,0.00771,0.000628,0.107750,0.125500
,,,,0.00772,0.000628,0.107860,0.125600
,,,,0.00772,0.000629,0.107971,0.125700
,,,,0.00772,0.000630,0.108241,0.125800
,,,,0.00772,0.000630,0.108252,0.125900
,,,,0.00772,0.000630,0.108308,0.126000
,,,,0.00773,0.000631,0.108428,0.126100
,,,,0.00773,0.000631,0.108442,0.126200
,,,,0.00773,0.000631,0.108479,0.126300
,,,,0.00774,0.000632,0.108644,0.126400
,,,,0.00774,0.000632,0.108647,0.126500
,,,,0.00775,0.000633,0.108704,0.126600
,,,,0.00775,0.000633,0.108760,0.126700
,,,,0.00776,0.000635,0.108778,0.126800
,,,,0.00776,0.000635,0.108808,0.126900
,,,,0.00776,0.000635,0.108816,0.127000
,,,,0.00776,0.000636,0.108907,0.127100
,,,,0.00776,0.000636,0.108954,0.127200
,,,,0.00777,0.000637,0.108983,0.127300
,,,,0.00778,0.000637,0.109009,0.127400
,,,,0.00778,0.000638,0.109071,0.127500
,,,,0.00778,0.000638,0.109223,0.127600
,,,,0.00778,0.000638,0.109227,0.127700
,,,,0.00779,0.000639,0.109268,0.127800
,,,,0.00779,0.000639,0.109272,0.127900
,,,,0.00779,0.000640,0.109296,0.128000
,,,,0.00780,0.000640,0.109334,0.128100
,,,,0.00780,0.000641,0.109351,0.128200
,,,,0.00780,0.000643,0.109492,0.128300
,,,,0.00780,0.000643,0.109501,0.128400
,,,,0.00780,0.000643,0.109556,0.128500
,,,,0.00780,0.000643,0.109578,0.128600
,,,,0.00780,0.000644,0.109589,0.128700
,,,,0.00781,0.000644,0.109607,0.128800
,,,,0.00781,0.000645,0.109647,0.128900
,,,,0.00781,0.000645,0.109652,0.129000
,,,,0.00781,0.000646,0.109685,0.129100
,,,,0.00781,0.000646,0.109728,0.129200
,,,,0.00781,0.000646,0.109731,0.129300
,,,,0.00783,0.000647,0.109733,0.129400
,,,,0.00784,0.000647,0.109763,0.129500
,,,,0.00784,0.000648,0.109822,0.129600
,,,,0.00784,0.000648,0.109830,0.129700
,,,,0.00784,0.000649,0.109901,0.129800
,,,,0.00785,0.000649,0.109934,0.129900
,,,,0.00785,0.000650,0.110138,0.130000
,,,,0.00785,0.000651,0.110256,0.130100
,,,,0.00786,0.000651,0.110347,0.130200
,,,,0.00786,0.000652,0.110347,0.130300
,,,,0.00786,0.000652,0.110470,0.130400
,,,,0.00787,0.000653,0.110548,0.130500
,,,,0.00787,0.000653,0.110550,0.130600
,,,,0.00789,0.000654,0.110626,0.130700
,,,,0.00790,0.000654,0.110656,0.130800
,,,,0.00790,0.000654,0.110682,0.130900
,,,,0.00791,0.000655,0.110780,0.131000
,,,,0.00791,0.000655,0.110929,0.131100
,,,,0.00792,0.000656,0.110951,0.131200
,,,,0.00792,0.000656,0.110957,0.131300
,,,,0.00792,0.000657,0.110989,0.131400
,,,,0.00792,0.000658,0.111008,0.131500
,,,,0.00792,0.000658,0.111036,0.131600
,,,,0.00793,0.000659,0.111082,0.131700
,,,,0.00793,0.000659,0.111105,0.131800
,,,,0.00793,0.000660,0.111114,0.131900
,,,,0.00794,0.000660,0.111169,0.132000
,,,,0.00794,0.000661,0.111194,0.132100
,,,,0.00794,0.000661,0.111212,0.132200
,,,,0.00794,0.000661,0.111241,0.132300
,,,,0.00795,0.000662,0.111286,0.132400
,,,,0.00795,0.000662,0.111289,0.132500
,,,,0.00795,0.000663,0.111302,0.132600
,,,,0.00795,0.000663,0.111345,0.132700
,,,,0.00795,0.000664,0.111415,0.132800
,,,,0.00796,0.000664,0.111423,0.132900
,,,,0.00796,0.000666,0.111533,0.133000
,,,,0.00796,0.000666,0.111551,0.133100
,,,,0.00797,0.000666,0.111574,0.133200
,,,,0.00797,0.000667,0.111667,0.133300
,,,,0.00797,0.000668,0.111674,0.133400
,,,,0.00797,0.000668,0.111687,0.133500
,,,,0.00797,0.000668,0.111698,0.133600
,,,,0.00797,0.000669,0.111701,0.133700
,,,,0.00798,0.000669,0.111779,0.133800
,,,,0.00798,0.000670,0.111800,0.133900
,,,,0.00798,0.000670,0.111883,0.134000
,,,,0.00798,0.000670,0.111911,0.134100
,,,,0.00799,0.000671,0.112013,0.134200
,,,,0.00799,0.000671,0.112018,0.134300
,,,,0.00800,0.000672,0.112084,0.134400
,,,,0.00800,0.000672,0.112086,0.134500
,,,,0.00800,0.000673,0.112141,0.134600
,,,,0.00801,0.000674,0.112145,0.134700
,,,,0.00801,0.000674,0.112270,0.134800
,,,,0.00801,0.000675,0.112315,0.134900
,,,,0.00801,0.000675,0.112334,0.135000
,,,,0.00802,0.000676,0.112428,0.135100
,,,,0.00803,0.000677,0.112460,0.135200
,,,,0.00803,0.000677,0.112556,0.135300
,,,,0.00803,0.000677,0.112579,0.135400
,,,,0.00803,0.000677,0.112726,0.135500
,,,,0.00804,0.000678,0.112859,0.135600
,,,,0.00805,0.000678,0.112869,0.135700
,,,,0.00806,0.000679,0.112987,0.135800
,,,,0.00806,0.000679,0.113004,0.135900
,,,,0.00806,0.000680,0.113036,0.136000
,,,,0.00806,0.000681,0.113041,0.136100
,,,,0.00806,0.000681,0.113069,0.136200
,,,,0.00806,0.000682,0.113122,0.136300
,,,,0.00807,0.000682,0.113157,0.136400
,,,,0.00807,0.000683,0.113174,0.136500
,,,,0.00807,0.000683,0.113242,0.136600
,,,,0.00808,0.000684,0.113273,0.136700
,,,,0.00808,0.000684,0.113393,0.136800
,,,,0.00808,0.000684,0.113454,0.136900
,,,,0.00809,0.000685,0.113554,0.137000
,,,,0.00809,0.000685,0.113583,0.137100
,,,,0.00809,0.000686,0.113627,0.137200
,,,,0.00809,0.000686,0.113638,0.137300
,,,,0.00809,0.000687,0.113642,0.137400
,,,,0.00810,0.000687,0.113868,0.137500
,,,,0.00810,0.000688,0.113881,0.137600
,,,,0.00811,0.000689,0.113890,0.137700
,,,,0.00811,0.000689,0.113912,0.137800
,,,,0.00811,0.000690,0.113918,0.137900
,,,,0.00811,0.000690,0.114025,0.138000
,,,,0.00812,0.000691,0.114053,0.138100
,,,,0.00812,0.000691,0.114107,0.138200
,,,,0.00812,0.000692,0.114175,0.138300
,,,,0.00812,0.000692,0.114175,0.138400
,,,,0.00812,0.000692,0.114208,0.138500
,,,,0.00813,0.000693,0.114228,0.138600
,,,,0.00813,0.000694,0.114236,0.138700
,,,,0.00813,0.000694,0.114295,0.138800
,,,,0.00813,0.000694,0.114349,0.138900
,,,,0.00813,0.000695,0.114365,0.139000
,,,,0.00814,0.000695,0.114368,0.139100
,,,,0.00815,0.000696,0.114393,0.139200
,,,,0.00815,0.000697,0.114442,0.139300
,,,,0.00816,0.000697,0.114502,0.139400
,,,,0.00816,0.000698,0.114595,0.139500
,,,,0.00817,0.000698,0.114668,0.139600
,,,,0.00817,0.000699,0.114806,0.139700
,,,,0.00818,0.000699,0.114808,0.139800
,,,,0.00818,0.000699,0.114811,0.139900
,,,,0.00819,0.000701,0.114852,0.140000
,,,,0.00819,0.000701,0.114871,0.140100
,,,,0.00819,0.000701,0.114882,0.140200
,,,,0.00819,0.000701,0.114982,0.140300
,,,,0.00819,0.000702,0.115006,0.140400
,,,,0.00819,0.000702,0.115034,0.140500
,,,,0.00820,0.000703,0.115034,0.140600
,,,,0.00820,0.000704,0.115198,0.140700
,,,,0.00821,0.000704,0.115246,0.140800
,,,,0.00821,0.000705,0.115247,0.140900
,,,,0.00821,0.000705,0.115316,0.141000
,,,,0.00821,0.000706,0.115330,0.141100
,,,,0.00821,0.000707,0.115332,0.141200
,,,,0.00821,0.000707,0.115418,0.141300
,,,,0.00821,0.000707,0.115518,0.141400
,,,,0.00821,0.000707,0.115551,0.141500
,,,,0.00821,0.000708,0.115557,0.141600
,,,,0.00822,0.000708,0.115652,0.141700
,,,,0.00822,0.000709,0.115671,0.141800
,,,,0.00822,0.000709,0.115956,0.141900
,,,,0.00822,0.000710,0.116007,0.142000
,,,,0.00822,0.000711,0.116015,0.142100
,,,,0.00822,0.000711,0.116090,0.142200
,,,,0.00823,0.000713,0.116114,0.142300
,,,,0.00823,0.000713,0.116127,0.142400
,,,,0.00823,0.000713,0.116182,0.142500
,,,,0.00823,0.000713,0.116186,0.142600
,,,,0.00823,0.000714,0.116195,0.142700
,,,,0.00823,0.000714,0.116198,0.142800
,,,,0.00825,0.000715,0.116336,0.142900
,,,,0.00825,0.000715,0.116349,0.143000
,,,,0.00825,0.000715,0.116350,0.143100
,,,,0.00826,0.000716,0.116373,0.143200
,,,,0.00826,0.000716,0.116400,0.143300
,,,,0.00826,0.000717,0.116415,0.143400
,,,,0.00827,0.000718,0.116436,0.143500
,,,,0.00827,0.000718,0.116495,0.143600
,,,,0.00827,0.000719,0.116585,0.143700
,,,,0.00827,0.000719,0.116590,0.143800
,,,,0.00827,0.000720,0.116660,0.143900
,,,,0.00828,0.000720,0.116663,0.144000
,,,,0.00829,0.000721,0.116695,0.144100
,,,,0.00829,0.000721,0.116709,0.144200
,,,,0.00830,0.000722,0.116714,0.144300
,,,,0.00830,0.000722,0.116825,0.144400
,,,,0.00830,0.000722,0.116859,0.144500
,,,,0.00830,0.000723,0.116867,0.144600
,,,,0.00830,0.000724,0.116884,0.144700
,,,,0.00830,0.000724,0.116987,0.144800
,,,,0.00831,0.000724,0.117023,0.144900
,,,,0.00831,0.000725,0.117089,0.145000
,,,,0.00831,0.000725,0.117105,0.145100
,,,,0.00832,0.000726,0.117113,0.145200
,,,,0.00832,0.000727,0.117163,0.145300
,,,,0.00832,0.000727,0.117196,0.145400
,,,,0.00832,0.000728,0.117215,0.145500
,,,,0.00833,0.000728,0.117249,0.145600
,,,,0.00834,0.000729,0.117299,0.145700
,,,,0.00834,0.000729,0.117333,0.145800
,,,,0.00834,0.000730,0.117359,0.145900
,,,,0.00834,0.000730,0.117391,0.146000
,,,,0.00834,0.000730,0.117399,0.146100
,,,,0.00834,0.000731,0.117482,0.146200
,,,,0.00834,0.000731,0.117504,0.146300
,,,,0.00834,0.000732,0.117511,0.146400
,,,,0.00835,0.000732,0.117537,0.146500
,,,,0.00835,0.000733,0.117567,0.146600
,,,,0.00835,0.000733,0.117611,0.146700
,,,,0.00835,0.000734,0.117651,0.146800
,,,,0.00835,0.000735,0.117684,0.146900
,,,,0.00836,0.000735,0.117724,0.147000
,,,,0.00838,0.000736,0.117740,0.147100
,,,,0.00838,0.000736,0.117947,0.147200
,,,,0.00838,0.000737,0.118006,0.147300
,,,,0.00838,0.000737,0.118042,0.147400
,,,,0.00839,0.000738,0.118052,0.147500
,,,,0.00840,0.000738,0.118056,0.147600
,,,,0.00840,0.000738,0.118139,0.147700
,,,,0.00840,0.000739,0.118140,0.147800
,,,,0.00840,0.000739,0.118145,0.147900
,,,,0.00840,0.000740,0.118229,0.148000
,,,,0.00840,0.000741,0.118233,0.148100
,,,,0.00840,0.000741,0.118233,0.148200
,,,,0.00841,0.000742,0.118261,0.148300
,,,,0.00841,0.000742,0.118270,0.148400
,,,,0.00841,0.000743,0.118367,0.148500
,,,,0.00842,0.000743,0.118375,0.148600
,,,,0.00842,0.000744,0.118392,0.148700
,,,,0.00842,0.000744,0.118424,0.148800
,,,,0.00842,0.000745,0.118475,0.148900
,,,,0.00842,0.000745,0.118515,0.149000
,,,,0.00842,0.000745,0.118561,0.149100
,,,,0.00844,0.000746,0.118664,0.149200
,,,,0.00844,0.000746,0.118676,0.149300
,,,,0.00844,0.000747,0.118736,0.149400
,,,,0.00844,0.000747,0.118791,0.149500
,,,,0.00844,0.000748,0.118817,0.149600
,,,,0.00845,0.000750,0.118849,0.149700
,,,,0.00845,0.000750,0.118988,0.149800
,,,,0.00845,0.000750,0.119042,0.149900
,,,,0.00845,0.000750,0.119112,0.150000
,,,,0.00845,0.000751,0.119139,0.150100
,,,,0.00845,0.000751,0.119226,0.150200
,,,,0.00845,0.000752,0.119234,0.150300
,,,,0.00846,0.000752,0.119244,0.150400
,,,,0.00846,0.000753,0.119257,0.150500
,,,,0.00847,0.000753,0.119287,0.150600
,,,,0.00847,0.000753,0.119291,0.150700
,,,,0.00847,0.000754,0.119348,0.150800
,,,,0.00847,0.000754,0.119385,0.150900
,,,,0.00847,0.000755,0.119421,0.151000
,,,,0.00847,0.000756,0.119509,0.151100
,,,,0.00847,0.000756,0.119584,0.151200
,,,,0.00848,0.000756,0.119614,0.151300
,,,,0.00848,0.000757,0.119619,0.151400
,,,,0.00848,0.000758,0.119715,0.151500
,,,,0.00848,0.000758,0.119719,0.151600
,,,,0.00848,0.000759,0.119842,0.151700
,,,,0.00848,0.000760,0.119977,0.151800
,,,,0.00848,0.000760,0.119995,0.151900
,,,,0.00848,0.000760,0.120005,0.152000
,,,,0.00850,0.000761,0.120033,0.152100
,,,,0.00851,0.000761,0.120060,0.152200
,,,,0.00851,0.000761,0.120181,0.152300
,,,,0.00851,0.000762,0.120203,0.152400
,,,,0.00852,0.000762,0.120268,0.152500
,,,,0.00853,0.000763,0.120451,0.152600
,,,,0.00853,0.000763,0.120469,0.152700
,,,,0.00853,0.000764,0.120535,0.152800
,,,,0.00853,0.000765,0.120610,0.152900
,,,,0.00853,0.000765,0.120643,0.153000
,,,,0.00853,0.000766,0.120717,0.153100
,,,,0.00854,0.000766,0.120749,0.153200
,,,,0.00854,0.000767,0.120783,0.153300
,,,,0.00854,0.000767,0.120914,0.153400
,,,,0.00854,0.000768,0.120915,0.153500
,,,,0.00854,0.000768,0.120953,0.153600
,,,,0.00855,0.000768,0.121005,0.153700
,,,,0.00855,0.000769,0.121077,0.153800
,,,,0.00855,0.000769,0.121094,0.153900
,,,,0.00856,0.000770,0.121109,0.154000
,,,,0.00856,0.000770,0.121118,0.154100
,,,,0.00857,0.000771,0.121130,0.154200
,,,,0.00857,0.000772,0.121141,0.154300
,,,,0.00857,0.000772,0.121154,0.154400
,,,,0.00857,0.000773,0.121257,0.154500
,,,,0.00857,0.000773,0.121262,0.154600
,,,,0.00858,0.000774,0.121337,0.154700
,,,,0.00858,0.000774,0.121338,0.154800
,,,,0.00858,0.000775,0.121379,0.154900
,,,,0.00858,0.000775,0.121427,0.155000
,,,,0.00858,0.000776,0.121438,0.155100
,,,,0.00858,0.000776,0.121514,0.155200
,,,,0.00858,0.000777,0.121562,0.155300
,,,,0.00858,0.000777,0.121621,0.155400
,,,,0.00858,0.000777,0.121647,0.155500
,,,,0.00859,0.000778,0.121727,0.155600
,,,,0.00859,0.000778,0.121757,0.155700
,,,,0.00859,0.000779,0.121826,0.155800
,,,,0.00859,0.000779,0.121844,0.155900
,,,,0.00860,0.000780,0.121890,0.156000
,,,,0.00860,0.000781,0.121903,0.156100
,,,,0.00860,0.000781,0.122097,0.156200
,,,,0.00860,0.000782,0.122102,0.156300
,,,,0.00860,0.000783,0.122113,0.156400
,,,,0.00860,0.000783,0.122142,0.156500
,,,,0.00860,0.000783,0.122227,0.156600
,,,,0.00860,0.000784,0.122258,0.156700
,,,,0.00861,0.000784,0.122320,0.156800
,,,,0.00861,0.000784,0.122398,0.156900
,,,,0.00861,0.000785,0.122428,0.157000
,,,,0.00861,0.000785,0.122438,0.157100
,,,,0.00861,0.000786,0.122443,0.157200
,,,,0.00861,0.000786,0.122536,0.157300
,,,,0.00861,0.000787,0.122555,0.157400
,,,,0.00862,0.000788,0.122629,0.157500
,,,,0.00862,0.000788,0.122663,0.157600
,,,,0.00862,0.000789,0.122683,0.157700
,,,,0.00862,0.000790,0.122755,0.157800
,,,,0.00862,0.000790,0.122861,0.157900
,,,,0.00863,0.000790,0.122940,0.158000
,,,,0.00864,0.000791,0.122944,0.158100
,,,,0.00864,0.000791,0.123073,0.158200
,,,,0.00864,0.000791,0.123131,0.158300
,,,,0.00865,0.000792,0.123338,0.158400
,,,,0.00865,0.000792,0.123370,0.158500
,,,,0.00865,0.000793,0.123434,0.158600
,,,,0.00865,0.000793,0.123501,0.158700
,,,,0.00866,0.000794,0.123506,0.158800
,,,,0.00866,0.000794,0.123567,0.158900
,,,,0.00866,0.000795,0.123599,0.159000
,,,,0.00866,0.000796,0.123701,0.159100
,,,,0.00868,0.000796,0.123710,0.159200
,,,,0.00868,0.000797,0.123733,0.159300
,,,,0.00868,0.000797,0.123784,0.159400
,,,,0.00868,0.000798,0.123799,0.159500
,,,,0.00868,0.000798,0.123823,0.159600
,,,,0.00869,0.000799,0.123977,0.159700
,,,,0.00869,0.000799,0.124031,0.159800
,,,,0.00869,0.000799,0.124071,0.159900
,,,,0.00870,0.000800,0.124093,0.160000
,,,,0.00871,0.000800,0.124182,0.160100
,,,,0.00871,0.000801,0.124203,0.160200
,,,,0.00871,0.000801,0.124261,0.160300
,,,,0.00871,0.000802,0.124281,0.160400
,,,,0.00871,0.000803,0.124303,0.160500
,,,,0.00871,0.000803,0.124306,0.160600
,,,,0.00871,0.000804,0.124329,0.160700
,,,,0.00871,0.000804,0.124339,0.160800
,,,,0.00872,0.000805,0.124342,0.160900
,,,,0.00872,0.000805,0.124428,0.161000
,,,,0.00872,0.000806,0.124471,0.161100
,,,,0.00872,0.000806,0.124473,0.161200
,,,,0.00872,0.000806,0.124554,0.161300
,,,,0.00872,0.000808,0.124592,0.161400
,,,,0.00872,0.000808,0.124655,0.161500
,,,,0.00872,0.000808,0.124773,0.161600
,,,,0.00873,0.000808,0.124781,0.161700
,,,,0.00873,0.000809,0.124784,0.161800
,,,,0.00873,0.000809,0.124820,0.161900
,,,,0.00873,0.000810,0.124881,0.162000
,,,,0.00873,0.000811,0.124941,0.162100
,,,,0.00874,0.000811,0.124995,0.162200
,,,,0.00874,0.000812,0.125010,0.162300
,,,,0.00874,0.000813,0.125036,0.162400
,,,,0.00874,0.000813,0.125046,0.162500
,,,,0.00874,0.000813,0.125084,0.162600
,,,,0.00874,0.000814,0.125166,0.162700
,,,,0.00874,0.000814,0.125202,0.162800
,,,,0.00875,0.000814,0.125273,0.162900
,,,,0.00875,0.000815,0.125279,0.163000
,,,,0.00875,0.000815,0.125299,0.163100
,,,,0.00875,0.000816,0.125319,0.163200
,,,,0.00875,0.000816,0.125323,0.163300
,,,,0.00875,0.000818,0.125374,0.163400
,,,,0.00875,0.000818,0.125395,0.163500
,,,,0.00875,0.000818,0.125398,0.163600
,,,,0.00875,0.000819,0.125414,0.163700
,,,,0.00875,0.000819,0.125468,0.163800
,,,,0.00876,0.000820,0.125480,0.163900
,,,,0.00876,0.000820,0.125480,0.164000
,,,,0.00876,0.000821,0.125516,0.164100
,,,,0.00876,0.000821,0.125518,0.164200
,,,,0.00876,0.000822,0.125532,0.164300
,,,,0.00876,0.000822,0.125582,0.164400
,,,,0.00877,0.000823,0.125604,0.164500
,,,,0.00877,0.000823,0.125658,0.164600
,,,,0.00877,0.000823,0.125681,0.164700
,,,,0.00878,0.000824,0.125714,0.164800
,,,,0.00878,0.000825,0.125746,0.164900
,,,,0.00878,0.000825,0.125754,0.165000
,,,,0.00879,0.000825,0.125801,0.165100
,,,,0.00879,0.000827,0.125886,0.165200
,,,,0.00879,0.000827,0.125886,0.165300
,,,,0.00879,0.000828,0.125965,0.165400
,,,,0.00879,0.000828,0.126019,0.165500
,,,,0.00880,0.000828,0.126088,0.165600
,,,,0.00881,0.000829,0.126155,0.165700
,,,,0.00881,0.000829,0.126156,0.165800
,,,,0.00881,0.000829,0.126185,0.165900
,,,,0.00882,0.000830,0.126222,0.166000
,,,,0.00882,0.000830,0.126237,0.166100
,,,,0.00882,0.000831,0.126296,0.166200
,,,,0.00883,0.000831,0.126306,0.166300
,,,,0.00884,0.000832,0.126317,0.166400
,,,,0.00884,0.000832,0.126330,0.166500
,,,,0.00884,0.000833,0.126404,0.166600
,,,,0.00884,0.000834,0.126457,0.166700
,,,,0.00884,0.000834,0.126461,0.166800
,,,,0.00885,0.000835,0.126575,0.166900
,,,,0.00885,0.000835,0.126656,0.167000
,,,,0.00885,0.000836,0.126672,0.167100
,,,,0.00885,0.000836,0.126732,0.167200
,,,,0.00885,0.000837,0.126890,0.167300
,,,,0.00885,0.000837,0.126892,0.167400
,,,,0.00886,0.000837,0.126904,0.167500
,,,,0.00886,0.000838,0.126909,0.167600
,,,,0.00886,0.000839,0.126970,0.167700
,,,,0.00886,0.000839,0.126988,0.167800
,,,,0.00886,0.000839,0.126989,0.167900
,,,,0.00887,0.000840,0.127003,0.168000
,,,,0.00888,0.000841,0.127027,0.168100
,,,,0.00888,0.000841,0.127044,0.168200
,,,,0.00888,0.000842,0.127049,0.168300
,,,,0.00888,0.000842,0.127058,0.168400
,,,,0.00888,0.000843,0.127104,0.168500
,,,,0.00889,0.000844,0.127132,0.168600
,,,,0.00889,0.000844,0.127256,0.168700
,,,,0.00889,0.000844,0.127279,0.168800
,,,,0.00889,0.000845,0.127320,0.168900
,,,,0.00889,0.000845,0.127341,0.169000
,,,,0.00889,0.000845,0.127418,0.169100
,,,,0.00890,0.000846,0.127419,0.169200
,,,,0.00890,0.000846,0.127455,0.169300
,,,,0.00890,0.000847,0.127618,0.169400
,,,,0.00890,0.000847,0.127619,0.169500
,,,,0.00891,0.000848,0.127667,0.169600
,,,,0.00891,0.000848,0.127772,0.169700
,,,,0.00891,0.000850,0.127811,0.169800
,,,,0.00891,0.000850,0.127852,0.169900
,,,,0.00892,0.000850,0.128048,0.170000
,,,,0.00892,0.000851,0.128056,0.170100
,,,,0.00892,0.000851,0.128088,0.170200
,,,,0.00892,0.000852,0.128121,0.170300
,,,,0.00892,0.000852,0.128134,0.170400
,,,,0.00893,0.000852,0.128181,0.170500
,,,,0.00893,0.000853,0.128217,0.170600
,,,,0.00893,0.000853,0.128249,0.170700
,,,,0.00894,0.000854,0.128252,0.170800
,,,,0.00894,0.000854,0.128320,0.170900
,,,,0.00894,0.000855,0.128346,0.171000
,,,,0.00894,0.000855,0.128351,0.171100
,,,,0.00894,0.000856,0.128375,0.171200
,,,,0.00895,0.000857,0.128387,0.171300
,,,,0.00895,0.000857,0.128412,0.171400
,,,,0.00895,0.000858,0.128461,0.171500
,,,,0.00895,0.000858,0.128487,0.171600
,,,,0.00895,0.000859,0.128504,0.171700
,,,,0.00896,0.000859,0.128595,0.171800
,,,,0.00897,0.000860,0.128626,0.171900
,,,,0.00897,0.000860,0.128724,0.172000
,,,,0.00897,0.000860,0.128853,0.172100
,,,,0.00898,0.000861,0.128862,0.172200
,,,,0.00898,0.000861,0.128871,0.172300
,,,,0.00899,0.000862,0.128874,0.172400
,,,,0.00899,0.000862,0.128886,0.172500
,,,,0.00899,0.000863,0.128992,0.172600
,,,,0.00900,0.000863,0.129008,0.172700
,,,,0.00900,0.000864,0.129036,0.172800
,,,,0.00901,0.000865,0.129040,0.172900
,,,,0.00901,0.000865,0.129042,0.173000
,,,,0.00901,0.000866,0.129123,0.173100
,,,,0.00901,0.000866,0.129145,0.173200
,,,,0.00901,0.000867,0.129165,0.173300
,,,,0.00901,0.000867,0.129362,0.173400
,,,,0.00901,0.000868,0.129428,0.173500
,,,,0.00902,0.000868,0.129448,0.173600
,,,,0.00902,0.000868,0.129458,0.173700
,,,,0.00902,0.000869,0.129483,0.173800
,,,,0.00902,0.000869,0.129487,0.173900
,,,,0.00903,0.000870,0.129498,0.174000
,,,,0.00903,0.000870,0.129543,0.174100
,,,,0.00903,0.000871,0.129544,0.174200
,,,,0.00903,0.000872,0.129575,0.174300
,,,,0.00903,0.000872,0.129627,0.174400
,,,,0.00904,0.000873,0.129700,0.174500
,,,,0.00904,0.000873,0.129750,0.174600
,,,,0.00905,0.000874,0.129766,0.174700
,,,,0.00905,0.000875,0.129767,0.174800
,,,,0.00905,0.000875,0.129844,0.174900
,,,,0.00905,0.000875,0.129894,0.175000
,,,,0.00905,0.000876,0.129928,0.175100
,,,,0.00905,0.000876,0.130005,0.175200
,,,,0.00905,0.000876,0.130098,0.175300
,,,,0.00906,0.000877,0.130114,0.175400
,,,,0.00906,0.000877,0.130168,0.175500
,,,,0.00907,0.000878,0.130178,0.175600
,,,,0.00908,0.000878,0.130179,0.175700
,,,,0.00909,0.000879,0.130181,0.175800
,,,,0.00909,0.000880,0.130188,0.175900
,,,,0.00909,0.000880,0.130210,0.176000
,,,,0.00909,0.000881,0.130254,0.176100
,,,,0.00909,0.000881,0.130330,0.176200
,,,,0.00909,0.000882,0.130358,0.176300
,,,,0.00909,0.000882,0.130377,0.176400
,,,,0.00909,0.000883,0.130479,0.176500
,,,,0.00910,0.000883,0.130592,0.176600
,,,,0.00910,0.000883,0.130641,0.176700
,,,,0.00910,0.000884,0.130644,0.176800
,,,,0.00911,0.000884,0.130682,0.176900
,,,,0.00911,0.000885,0.130699,0.177000
,,,,0.00911,0.000885,0.130706,0.177100
,,,,0.00911,0.000886,0.130734,0.177200
,,,,0.00912,0.000886,0.130851,0.177300
,,,,0.00912,0.000887,0.130873,0.177400
,,,,0.00912,0.000889,0.130911,0.177500
,,,,0.00912,0.000889,0.130938,0.177600
,,,,0.00912,0.000889,0.130969,0.177700
,,,,0.00913,0.000889,0.130974,0.177800
,,,,0.00913,0.000890,0.130984,0.177900
,,,,0.00913,0.000890,0.130988,0.178000
,,,,0.00913,0.000891,0.131008,0.178100
,,,,0.00914,0.000891,0.131069,0.178200
,,,,0.00914,0.000891,0.131122,0.178300
,,,,0.00915,0.000892,0.131184,0.178400
,,,,0.00915,0.000892,0.131207,0.178500
,,,,0.00915,0.000893,0.131215,0.178600
,,,,0.00915,0.000893,0.131242,0.178700
,,,,0.00915,0.000895,0.131329,0.178800
,,,,0.00915,0.000895,0.131333,0.178900
,,,,0.00916,0.000895,0.131356,0.179000
,,,,0.00916,0.000896,0.131386,0.179100
,,,,0.00916,0.000896,0.131415,0.179200
,,,,0.00917,0.000897,0.131418,0.179300
,,,,0.00917,0.000897,0.131432,0.179400
,,,,0.00917,0.000898,0.131459,0.179500
,,,,0.00917,0.000898,0.131589,0.179600
,,,,0.00918,0.000898,0.131801,0.179700
,,,,0.00919,0.000899,0.131807,0.179800
,,,,0.00919,0.000899,0.131833,0.179900
,,,,0.00919,0.000900,0.131857,0.180000
,,,,0.00919,0.000900,0.131860,0.180100
,,,,0.00919,0.000901,0.131871,0.180200
,,,,0.00919,0.000901,0.131888,0.180300
,,,,0.00919,0.000903,0.131901,0.180400
,,,,0.00919,0.000903,0.131908,0.180500
,,,,0.00919,0.000903,0.131927,0.180600
,,,,0.00920,0.000904,0.131928,0.180700
,,,,0.00920,0.000904,0.131957,0.180800
,,,,0.00920,0.000905,0.131965,0.180900
,,,,0.00920,0.000906,0.131986,0.181000
,,,,0.00920,0.000906,0.131986,0.181100
,,,,0.00920,0.000906,0.132022,0.181200
,,,,0.00921,0.000906,0.132031,0.181300
,,,,0.00921,0.000907,0.132057,0.181400
,,,,0.00921,0.000907,0.132070,0.181500
,,,,0.00922,0.000908,0.132080,0.181600
,,,,0.00922,0.000908,0.132102,0.181700
,,,,0.00923,0.000909,0.132106,0.181800
,,,,0.00923,0.000909,0.132159,0.181900
,,,,0.00924,0.000911,0.132252,0.182000
,,,,0.00924,0.000911,0.132281,0.182100
,,,,0.00924,0.000911,0.132346,0.182200
,,,,0.00924,0.000912,0.132347,0.182300
,,,,0.00925,0.000912,0.132427,0.182400
,,,,0.00925,0.000913,0.132428,0.182500
,,,,0.00926,0.000913,0.132429,0.182600
,,,,0.00926,0.000913,0.132459,0.182700
,,,,0.00926,0.000914,0.132550,0.182800
,,,,0.00926,0.000914,0.132566,0.182900
,,,,0.00926,0.000915,0.132571,0.183000
,,,,0.00926,0.000915,0.132624,0.183100
,,,,0.00927,0.000916,0.132695,0.183200
,,,,0.00927,0.000916,0.132721,0.183300
,,,,0.00928,0.000917,0.132878,0.183400
,,,,0.00928,0.000918,0.132896,0.183500
,,,,0.00928,0.000918,0.132906,0.183600
,,,,0.00928,0.000919,0.132912,0.183700
,,,,0.00928,0.000919,0.132943,0.183800
,,,,0.00929,0.000921,0.132949,0.183900
,,,,0.00929,0.000921,0.132977,0.184000
,,,,0.00929,0.000921,0.133095,0.184100
,,,,0.00929,0.000921,0.133174,0.184200
,,,,0.00930,0.000921,0.133175,0.184300
,,,,0.00930,0.000922,0.133263,0.184400
,,,,0.00930,0.000922,0.133457,0.184500
,,,,0.00930,0.000923,0.133465,0.184600
,,,,0.00930,0.000923,0.133504,0.184700
,,,,0.00930,0.000924,0.133563,0.184800
,,,,0.00931,0.000924,0.133636,0.184900
,,,,0.00931,0.000925,0.133753,0.185000
,,,,0.00931,0.000926,0.133829,0.185100
,,,,0.00931,0.000926,0.133894,0.185200
,,,,0.00932,0.000927,0.133944,0.185300
,,,,0.00932,0.000927,0.134074,0.185400
,,,,0.00932,0.000928,0.134085,0.185500
,,,,0.00933,0.000928,0.134093,0.185600
,,,,0.00933,0.000929,0.134135,0.185700
,,,,0.00933,0.000929,0.134176,0.185800
,,,,0.00933,0.000929,0.134218,0.185900
,,,,0.00935,0.000930,0.134344,0.186000
,,,,0.00935,0.000930,0.134406,0.186100
,,,,0.00935,0.000931,0.134406,0.186200
,,,,0.00935,0.000932,0.134409,0.186300
,,,,0.00935,0.000932,0.134441,0.186400
,,,,0.00935,0.000932,0.134481,0.186500
,,,,0.00936,0.000933,0.134530,0.186600
,,,,0.00937,0.000934,0.134540,0.186700
,,,,0.00937,0.000934,0.134581,0.186800
,,,,0.00938,0.000935,0.134652,0.186900
,,,,0.00938,0.000935,0.134656,0.187000
,,,,0.00938,0.000936,0.134690,0.187100
,,,,0.00939,0.000936,0.134695,0.187200
,,,,0.00939,0.000936,0.134733,0.187300
,,,,0.00939,0.000937,0.134750,0.187400
,,,,0.00939,0.000937,0.134791,0.187500
,,,,0.00940,0.000938,0.134815,0.187600
,,,,0.00940,0.000939,0.134837,0.187700
,,,,0.00940,0.000939,0.134853,0.187800
,,,,0.00940,0.000939,0.134921,0.187900
,,,,0.00940,0.000940,0.134956,0.188000
,,,,0.00940,0.000941,0.134978,0.188100
,,,,0.00940,0.000942,0.135011,0.188200
,,,,0.00940,0.000942,0.135102,0.188300
,,,,0.00941,0.000942,0.135106,0.188400
,,,,0.00941,0.000943,0.135106,0.188500
,,,,0.00942,0.000943,0.135156,0.188600
,,,,0.00943,0.000944,0.135188,0.188700
,,,,0.00943,0.000944,0.135261,0.188800
,,,,0.00943,0.000944,0.135293,0.188900
,,,,0.00943,0.000945,0.135351,0.189000
,,,,0.00943,0.000945,0.135362,0.189100
,,,,0.00943,0.000946,0.135410,0.189200
,,,,0.00944,0.000947,0.135501,0.189300
,,,,0.00944,0.000947,0.135521,0.189400
,,,,0.00944,0.000948,0.135522,0.189500
,,,,0.00944,0.000948,0.135546,0.189600
,,,,0.00944,0.000949,0.135547,0.189700
,,,,0.00944,0.000949,0.135587,0.189800
,,,,0.00945,0.000950,0.135609,0.189900
,,,,0.00945,0.000951,0.135613,0.190000
,,,,0.00945,0.000951,0.135668,0.190100
,,,,0.00945,0.000951,0.135672,0.190200
,,,,0.00945,0.000952,0.135708,0.190300
,,,,0.00945,0.000952,0.135734,0.190400
,,,,0.00946,0.000952,0.135755,0.190500
,,,,0.00946,0.000953,0.135764,0.190600
,,,,0.00946,0.000953,0.135770,0.190700
,,,,0.00946,0.000954,0.135802,0.190800
,,,,0.00947,0.000954,0.135811,0.190900
,,,,0.00947,0.000955,0.135857,0.191000
,,,,0.00948,0.000955,0.135902,0.191100
,,,,0.00948,0.000956,0.135916,0.191200
,,,,0.00948,0.000957,0.135965,0.191300
,,,,0.00948,0.000957,0.136020,0.191400
,,,,0.00948,0.000958,0.136047,0.191500
,,,,0.00949,0.000959,0.136082,0.191600
,,,,0.00949,0.000959,0.136110,0.191700
,,,,0.00950,0.000960,0.136152,0.191800
,,,,0.00950,0.000960,0.136204,0.191900
,,,,0.00950,0.000960,0.136254,0.192000
,,,,0.00950,0.000960,0.136275,0.192100
,,,,0.00951,0.000961,0.136348,0.192200
,,,,0.00951,0.000961,0.136368,0.192300
,,,,0.00952,0.000962,0.136425,0.192400
,,,,0.00953,0.000962,0.136470,0.192500
,,,,0.00954,0.000963,0.136592,0.192600
,,,,0.00954,0.000964,0.136602,0.192700
,,,,0.00955,0.000964,0.136610,0.192800
,,,,0.00955,0.000965,0.136611,0.192900
,,,,0.00956,0.000965,0.136622,0.193000
,,,,0.00956,0.000966,0.136634,0.193100
,,,,0.00956,0.000967,0.136712,0.193200
,,,,0.00956,0.000967,0.136800,0.193300
,,,,0.00956,0.000967,0.136829,0.193400
,,,,0.00956,0.000967,0.136889,0.193500
,,,,0.00956,0.000968,0.136905,0.193600
,,,,0.00956,0.000969,0.136931,0.193700
,,,,0.00956,0.000969,0.136940,0.193800
,,,,0.00956,0.000969,0.136945,0.193900
,,,,0.00957,0.000970,0.136986,0.194000
,,,,0.00957,0.000970,0.137128,0.194100
,,,,0.00957,0.000971,0.137138,0.194200
,,,,0.00957,0.000972,0.137155,0.194300
,,,,0.00957,0.000972,0.137160,0.194400
,,,,0.00957,0.000973,0.137164,0.194500
,,,,0.00958,0.000973,0.137166,0.194600
,,,,0.00958,0.000974,0.137167,0.194700
,,,,0.00958,0.000974,0.137188,0.194800
,,,,0.00959,0.000975,0.137188,0.194900
,,,,0.00959,0.000975,0.137229,0.195000
,,,,0.00959,0.000975,0.137245,0.195100
,,,,0.00959,0.000976,0.137250,0.195200
,,,,0.00960,0.000977,0.137351,0.195300
,,,,0.00960,0.000977,0.137394,0.195400
,,,,0.00960,0.000977,0.137488,0.195500
,,,,0.00960,0.000979,0.137554,0.195600
,,,,0.00960,0.000979,0.137573,0.195700
,,,,0.00960,0.000979,0.137576,0.195800
,,,,0.00961,0.000980,0.137584,0.195900
,,,,0.00961,0.000980,0.137586,0.196000
,,,,0.00962,0.000981,0.137607,0.196100
,,,,0.00962,0.000981,0.137657,0.196200
,,,,0.00962,0.000982,0.137697,0.196300
,,,,0.00963,0.000982,0.137727,0.196400
,,,,0.00963,0.000983,0.137733,0.196500
,,,,0.00963,0.000983,0.137736,0.196600
,,,,0.00964,0.000984,0.137743,0.196700
,,,,0.00965,0.000984,0.137776,0.196800
,,,,0.00966,0.000985,0.137995,0.196900
,,,,0.00966,0.000985,0.138044,0.197000
,,,,0.00966,0.000986,0.138045,0.197100
,,,,0.00966,0.000986,0.138091,0.197200
,,,,0.00966,0.000987,0.138105,0.197300
,,,,0.00966,0.000987,0.138122,0.197400
,,,,0.00966,0.000987,0.138133,0.197500
,,,,0.00966,0.000988,0.138183,0.197600
,,,,0.00967,0.000989,0.138287,0.197700
,,,,0.00967,0.000989,0.138324,0.197800
,,,,0.00967,0.000989,0.138406,0.197900
,,,,0.00967,0.000991,0.138508,0.198000
,,,,0.00967,0.000991,0.138522,0.198100
,,,,0.00967,0.000991,0.138556,0.198200
,,,,0.00967,0.000991,0.138666,0.198300
,,,,0.00967,0.000992,0.138668,0.198400
,,,,0.00967,0.000992,0.138680,0.198500
,,,,0.00968,0.000993,0.138688,0.198600
,,,,0.00969,0.000993,0.138741,0.198700
,,,,0.00969,0.000994,0.138760,0.198800
,,,,0.00969,0.000995,0.138782,0.198900
,,,,0.00969,0.000995,0.138786,0.199000
,,,,0.00970,0.000996,0.138802,0.199100
,,,,0.00970,0.000997,0.138806,0.199200
,,,,0.00970,0.000997,0.138815,0.199300
,,,,0.00970,0.000997,0.138833,0.199400
,,,,0.00970,0.000998,0.138884,0.199500
,,,,0.00970,0.000998,0.138962,0.199600
,,,,0.00971,0.000999,0.139031,0.199700
,,,,0.00971,0.000999,0.139057,0.199800
,,,,0.00972,0.001000,0.139077,0.199900
[truncated: 1,046,576+ more rows]

## Sheet: Figure 6P G Function
distance,cumulated_frequency,X1,Y1,X2,Y2,X3,Y3
0.00000,0.000000,0.00000,0.000000,0.18003,0.011273,0.210030,0.018182									*Raw values for the charts presented were acquired from the Fiji software
0.00184,0.000000,0.00184,0.000000,0.18003,0.011273,0.210030,0.036364
0.00369,0.000000,0.00369,0.000000,0.18003,0.011273,0.223283,0.054545
0.00553,0.000000,0.00553,0.000000,0.18003,0.011273,0.223283,0.072727
0.00737,0.000000,0.00737,0.000000,0.18003,0.011273,0.253211,0.090909
0.00922,0.000000,0.00922,0.000000,0.18003,0.011273,0.253211,0.109091
0.01106,0.000000,0.01106,0.000000,0.18003,0.011273,0.253319,0.127273
0.01290,0.000000,0.01290,0.000000,0.18003,0.011273,0.266560,0.145455
0.01475,0.000000,0.01475,0.000000,0.18003,0.011273,0.266560,0.163636
0.01659,0.000000,0.01659,0.000000,0.18003,0.011273,0.268436,0.181818
0.01843,0.000000,0.01843,0.000000,0.18003,0.011273,0.268436,0.200000
0.02027,0.000000,0.02027,0.000000,0.18003,0.011273,0.278900,0.218182
0.02212,0.000000,0.02212,0.000000,0.18003,0.011273,0.278900,0.236364
0.02396,0.000000,0.02396,0.000000,0.18003,0.011273,0.286621,0.254545
0.02580,0.000000,0.02580,0.000000,0.18003,0.011273,0.286621,0.272727
0.02765,0.000000,0.02765,0.000000,0.18003,0.011273,0.290780,0.290909
0.02949,0.000000,0.02949,0.000000,0.18003,0.011273,0.307776,0.309091
0.03133,0.000000,0.03133,0.000000,0.18003,0.011273,0.329816,0.327273
0.03318,0.000000,0.03318,0.000000,0.18003,0.011273,0.329817,0.345455
0.03502,0.000000,0.03502,0.000000,0.18003,0.011273,0.329817,0.363636
0.03686,0.000000,0.03686,0.000000,0.18003,0.011273,0.345142,0.381818
0.03871,0.000000,0.03871,0.000000,0.18003,0.011273,0.373439,0.400000
0.04055,0.000000,0.04055,0.000000,0.18003,0.011273,0.376234,0.418182
0.04239,0.000000,0.04239,0.000000,0.18003,0.011273,0.376234,0.436364
0.04424,0.000000,0.04424,0.000000,0.18003,0.011273,0.380684,0.454545
0.04608,0.000000,0.04608,0.000000,0.18003,0.011273,0.381471,0.472727
0.04792,0.000000,0.04792,0.000000,0.18003,0.011273,0.381471,0.490909
0.04977,0.000000,0.04977,0.000000,0.18003,0.011273,0.382207,0.509091
0.05161,0.000000,0.05161,0.000000,0.18003,0.011273,0.383812,0.527273
0.05345,0.000000,0.05345,0.000000,0.18003,0.011273,0.397932,0.545455
0.05530,0.000000,0.05530,0.000000,0.18003,0.011273,0.397932,0.563636
0.05714,0.000000,0.05714,0.000000,0.18003,0.011273,0.399207,0.581818
0.05898,0.000000,0.05898,0.000000,0.18003,0.011273,0.408845,0.600000
0.06082,0.000000,0.06082,0.000000,0.18003,0.011273,0.418251,0.618182
0.06267,0.000000,0.06267,0.000000,0.18003,0.011273,0.418251,0.636364
0.06451,0.000000,0.06451,0.000000,0.18003,0.011273,0.423135,0.654545
0.06635,0.000000,0.06635,0.000000,0.18003,0.011273,0.430228,0.672727
0.06820,0.000000,0.06820,0.000000,0.18003,0.011273,0.436534,0.690909
0.07004,0.000000,0.07004,0.000000,0.18003,0.011273,0.439564,0.709091
0.07188,0.000000,0.07188,0.000000,0.18003,0.011273,0.439706,0.727273
0.07373,0.000000,0.07373,0.000000,0.18003,0.011273,0.449502,0.745455
0.07557,0.000000,0.07557,0.000000,0.18003,0.011273,0.449502,0.763636
0.07741,0.000000,0.07741,0.000000,0.18003,0.011273,0.450069,0.781818
0.07926,0.000000,0.07926,0.000000,0.18003,0.011273,0.478712,0.800000
0.08110,0.000000,0.08110,0.000000,0.18003,0.011273,0.492796,0.818182
0.08294,0.000000,0.08294,0.000000,0.18003,0.011273,0.492796,0.836364
0.08479,0.000000,0.08479,0.000000,0.18003,0.011273,0.495695,0.854545
0.08663,0.000000,0.08663,0.000000,0.18003,0.011273,0.515801,0.872727
0.08847,0.000000,0.08847,0.000000,0.18003,0.011273,0.542746,0.890909
0.09032,0.000000,0.09032,0.000000,0.18003,0.011273,0.560313,0.909091
0.09216,0.000000,0.09216,0.000000,0.18003,0.011273,0.607123,0.927273
0.09400,0.000000,0.09400,0.000000,0.18003,0.011273,0.607123,0.945455
0.09584,0.000000,0.09584,0.000000,0.18003,0.011273,0.611722,0.963636
0.09769,0.000000,0.09769,0.000000,0.18003,0.011273,0.624975,0.981818
0.09953,0.000000,0.09953,0.000000,0.18003,0.011273,0.646571,1.000000
0.10137,0.000000,0.10137,0.000000,0.18003,0.011273,,
0.10322,0.000000,0.10322,0.000000,0.18003,0.011273,,
0.10506,0.000000,0.10506,0.000000,0.18003,0.011273,,
0.10690,0.000000,0.10690,0.000000,0.18003,0.011273,,
0.10875,0.000000,0.10875,0.000000,0.18003,0.011273,,
0.11059,0.000000,0.11059,0.000000,0.18003,0.011273,,
0.11243,0.000000,0.11243,0.000000,0.18003,0.011273,,
0.11428,0.000000,0.11428,0.000000,0.18003,0.011273,,
0.11612,0.000000,0.11612,0.000000,0.18003,0.011273,,
0.11796,0.000000,0.11796,0.000000,0.18003,0.011273,,
0.11981,0.000000,0.11981,0.000000,0.18003,0.011273,,
0.12165,0.000000,0.12165,0.000000,0.18003,0.011273,,
0.12349,0.000000,0.12349,0.000000,0.18003,0.011273,,
0.12534,0.000000,0.12534,0.000000,0.18003,0.011273,,
0.12718,0.000000,0.12718,0.000000,0.18003,0.011273,,
0.12902,0.000000,0.12902,0.000000,0.18003,0.011273,,
0.13086,0.000000,0.13086,0.000000,0.18003,0.011273,,
0.13271,0.000000,0.13271,0.000000,0.18003,0.011273,,
0.13455,0.000000,0.13455,0.000000,0.18003,0.011273,,
0.13639,0.000000,0.13639,0.000000,0.18003,0.011273,,
0.13824,0.000000,0.13824,0.000000,0.18003,0.011273,,
0.14008,0.000000,0.14008,0.000000,0.18003,0.011273,,
0.14192,0.000000,0.14192,0.000000,0.18003,0.011273,,
0.14377,0.000000,0.14377,0.000000,0.18003,0.011273,,
0.14561,0.000000,0.14561,0.000000,0.18003,0.011273,,
0.14745,0.000000,0.14745,0.000000,0.18003,0.011273,,
0.14930,0.000000,0.14930,0.000000,0.18003,0.011273,,
0.15114,0.000000,0.15114,0.000000,0.18003,0.011273,,
0.15298,0.000000,0.15298,0.000000,0.18003,0.011273,,
0.15483,0.000000,0.15483,0.000000,0.18003,0.011273,,
0.15667,0.000000,0.15667,0.000000,0.18003,0.011273,,
0.15851,0.000000,0.15851,0.000000,0.18003,0.011273,,
0.16036,0.000000,0.16036,0.000000,0.18003,0.011273,,
0.16220,0.000000,0.16220,0.000000,0.18003,0.011273,,
0.16404,0.000000,0.16404,0.000000,0.18003,0.011273,,
0.16589,0.000000,0.16589,0.000000,0.18003,0.011273,,
0.16773,0.000000,0.16773,0.000000,0.18003,0.011273,,
0.16957,0.000000,0.16957,0.000000,0.18003,0.011273,,
0.17141,0.000000,0.17141,0.000000,0.18003,0.011273,,
0.17326,0.000000,0.17326,0.000000,0.18003,0.011273,,
0.17510,0.000000,0.17510,0.000000,0.18003,0.011273,,
0.17694,0.000000,0.17694,0.000000,0.18003,0.011273,,
0.17879,0.000000,0.17879,0.000000,0.18003,0.011273,,
0.18063,0.000000,0.18063,0.072727,0.18003,0.011273,,
0.18247,0.000000,0.18247,0.072727,0.18003,0.011273,,
0.18432,0.000000,0.18432,0.072727,0.18003,0.011273,,
0.18616,0.000000,0.18616,0.072727,0.18003,0.011273,,
0.18800,0.000000,0.18800,0.109091,0.18003,0.011273,,
0.18985,0.000000,0.18985,0.145455,0.18003,0.011273,,
0.19169,0.000000,0.19169,0.145455,0.18003,0.011273,,
0.19353,0.000000,0.19353,0.181818,0.18003,0.011273,,
0.19538,0.000000,0.19538,0.200000,0.18003,0.011273,,
0.19722,0.000000,0.19722,0.200000,0.18003,0.011273,,
0.19906,0.000000,0.19906,0.200000,0.18003,0.011273,,
0.20091,0.000000,0.20091,0.200000,0.18003,0.011273,,
0.20275,0.000000,0.20275,0.200000,0.18003,0.011273,,
0.20459,0.000000,0.20459,0.218182,0.18003,0.011273,,
0.20643,0.000000,0.20643,0.218182,0.18003,0.011273,,
0.20828,0.000000,0.20828,0.218182,0.18003,0.011273,,
0.21012,0.036364,0.21012,0.236364,0.18003,0.011273,,
0.21196,0.036364,0.21196,0.236364,0.18003,0.011273,,
0.21381,0.036364,0.21381,0.236364,0.18003,0.011273,,
0.21565,0.036364,0.21565,0.254545,0.18003,0.011273,,
0.21749,0.036364,0.21749,0.290909,0.18003,0.011273,,
0.21934,0.036364,0.21934,0.290909,0.18003,0.011273,,
0.22118,0.036364,0.22118,0.290909,0.18003,0.011273,,
0.22302,0.036364,0.22302,0.309091,0.18003,0.011273,,
0.22487,0.036364,0.22487,0.309091,0.18003,0.011273,,
0.22671,0.036364,0.22671,0.309091,0.18003,0.011273,,
0.22855,0.036364,0.22855,0.327273,0.18030,0.011455,,
0.23040,0.036364,0.23040,0.345455,0.18030,0.011455,,
0.23224,0.072727,0.23224,0.363636,0.18050,0.011636,,
0.23408,0.072727,0.23408,0.363636,0.18050,0.011636,,
0.23593,0.072727,0.23593,0.363636,0.18064,0.011818,,
0.23777,0.072727,0.23777,0.363636,0.18064,0.011818,,
0.23961,0.072727,0.23961,0.381818,0.18068,0.012000,,
0.24145,0.072727,0.24145,0.381818,0.18068,0.012000,,
0.24330,0.109091,0.24330,0.400000,0.18090,0.012182,,
0.24514,0.109091,0.24514,0.400000,0.18090,0.012182,,
0.24698,0.109091,0.24698,0.400000,0.18098,0.012364,,
0.24883,0.109091,0.24883,0.418182,0.18098,0.012364,,
0.25067,0.127273,0.25067,0.418182,0.18109,0.012545,,
0.25251,0.127273,0.25251,0.418182,0.18109,0.012545,,
0.25436,0.163636,0.25436,0.436364,0.18136,0.012727,,
0.25620,0.163636,0.25620,0.454545,0.18136,0.012727,,
0.25804,0.163636,0.25804,0.454545,0.18167,0.012909,,
0.25989,0.181818,0.25989,0.454545,0.18167,0.012909,,
0.26173,0.181818,0.26173,0.454545,0.18197,0.013091,,
0.26357,0.181818,0.26357,0.472727,0.18197,0.013091,,
0.26542,0.181818,0.26542,0.472727,0.18209,0.013273,,
0.26726,0.200000,0.26726,0.490909,0.18209,0.013273,,
0.26910,0.200000,0.26910,0.509091,0.18227,0.013455,,
0.27095,0.200000,0.27095,0.527273,0.18227,0.013455,,
0.27279,0.200000,0.27279,0.527273,0.18233,0.013636,,
0.27463,0.218182,0.27463,0.545455,0.18233,0.013636,,
0.27648,0.236364,0.27648,0.563636,0.18290,0.013818,,
0.27832,0.236364,0.27832,0.563636,0.18290,0.013818,,
0.28016,0.236364,0.28016,0.563636,0.18313,0.014000,,
0.28200,0.236364,0.28200,0.563636,0.18313,0.014000,,
0.28385,0.236364,0.28385,0.563636,0.18358,0.014182,,
0.28569,0.254545,0.28569,0.581818,0.18358,0.014182,,
0.28753,0.254545,0.28753,0.581818,0.18362,0.014364,,
0.28938,0.272727,0.28938,0.581818,0.18362,0.014364,,
0.29122,0.272727,0.29122,0.600000,0.18376,0.014545,,
0.29306,0.272727,0.29306,0.600000,0.18376,0.014545,,
0.29491,0.272727,0.29491,0.600000,0.18391,0.014727,,
0.29675,0.290909,0.29675,0.600000,0.18391,0.014727,,
0.29859,0.290909,0.29859,0.600000,0.18414,0.014909,,
0.30044,0.309091,0.30044,0.618182,0.18414,0.014909,,
0.30228,0.309091,0.30228,0.618182,0.18454,0.015091,,
0.30412,0.309091,0.30412,0.636364,0.18454,0.015091,,
0.30597,0.309091,0.30597,0.636364,0.18461,0.015273,,
0.30781,0.327273,0.30781,0.636364,0.18461,0.015273,,
0.30965,0.327273,0.30965,0.636364,0.18474,0.015455,,
0.31150,0.327273,0.31150,0.636364,0.18474,0.015455,,
0.31334,0.345455,0.31334,0.654545,0.18487,0.015636,,
0.31518,0.345455,0.31518,0.672727,0.18487,0.015636,,
0.31702,0.345455,0.31702,0.672727,0.18498,0.015818,,
0.31887,0.345455,0.31887,0.672727,0.18498,0.015818,,
0.32071,0.345455,0.32071,0.672727,0.18499,0.016000,,
0.32255,0.345455,0.32255,0.672727,0.18499,0.016000,,
0.32440,0.345455,0.32440,0.690909,0.18509,0.016182,,
0.32624,0.345455,0.32624,0.690909,0.18509,0.016182,,
0.32808,0.381818,0.32808,0.690909,0.18555,0.016364,,
0.32993,0.381818,0.32993,0.690909,0.18555,0.016364,,
0.33177,0.381818,0.33177,0.690909,0.18562,0.016545,,
0.33361,0.381818,0.33361,0.709091,0.18562,0.016545,,
0.33546,0.381818,0.33546,0.709091,0.18576,0.016727,,
0.33730,0.381818,0.33730,0.709091,0.18576,0.016727,,
0.33914,0.400000,0.33914,0.727273,0.18580,0.016909,,
0.34099,0.400000,0.34099,0.727273,0.18580,0.016909,,
0.34283,0.400000,0.34283,0.727273,0.18599,0.017091,,
0.34467,0.436364,0.34467,0.727273,0.18599,0.017091,,
0.34652,0.436364,0.34652,0.745455,0.18631,0.017273,,
0.34836,0.436364,0.34836,0.745455,0.18631,0.017273,,
0.35020,0.436364,0.35020,0.763636,0.18659,0.017455,,
0.35205,0.436364,0.35205,0.763636,0.18659,0.017455,,
0.35389,0.454545,0.35389,0.763636,0.18662,0.017636,,
0.35573,0.454545,0.35573,0.763636,0.18662,0.017636,,
0.35757,0.454545,0.35757,0.763636,0.18663,0.017818,,
0.35942,0.454545,0.35942,0.763636,0.18663,0.017818,,
0.36126,0.472727,0.36126,0.781818,0.18686,0.018000,,
0.36310,0.472727,0.36310,0.781818,0.18686,0.018000,,
0.36495,0.472727,0.36495,0.781818,0.18696,0.018182,,
0.36679,0.490909,0.36679,0.781818,0.18696,0.018182,,
0.36863,0.490909,0.36863,0.781818,0.18721,0.018364,,
0.37048,0.490909,0.37048,0.800000,0.18721,0.018364,,
0.37232,0.490909,0.37232,0.800000,0.18725,0.018545,,
0.37416,0.509091,0.37416,0.818182,0.18725,0.018545,,
0.37601,0.509091,0.37601,0.818182,0.18742,0.018727,,
0.37785,0.509091,0.37785,0.818182,0.18742,0.018727,,
0.37969,0.527273,0.37969,0.818182,0.18773,0.018909,,
0.38154,0.527273,0.38154,0.818182,0.18773,0.018909,,
0.38338,0.527273,0.38338,0.818182,0.18786,0.027000,,
0.38522,0.545455,0.38522,0.818182,0.18786,0.027000,,
0.38707,0.563636,0.38707,0.818182,0.18786,0.027000,,
0.38891,0.563636,0.38891,0.818182,0.18786,0.027000,,
0.39075,0.563636,0.39075,0.818182,0.18786,0.027000,,
0.39259,0.563636,0.39259,0.818182,0.18786,0.027000,,
0.39444,0.563636,0.39444,0.818182,0.18786,0.027000,,
0.39628,0.563636,0.39628,0.818182,0.18786,0.027000,,
0.39812,0.563636,0.39812,0.818182,0.18786,0.027000,,
0.39997,0.581818,0.39997,0.836364,0.18786,0.027000,,
0.40181,0.581818,0.40181,0.836364,0.18786,0.027000,,
0.40365,0.600000,0.40365,0.854545,0.18786,0.027000,,
0.40550,0.600000,0.40550,0.854545,0.18786,0.027000,,
0.40734,0.600000,0.40734,0.854545,0.18786,0.027000,,
0.40918,0.600000,0.40918,0.854545,0.18786,0.027000,,
0.41103,0.636364,0.41103,0.854545,0.18786,0.027000,,
0.41287,0.636364,0.41287,0.854545,0.18786,0.027000,,
0.41471,0.636364,0.41471,0.854545,0.18786,0.027000,,
0.41656,0.636364,0.41656,0.854545,0.18786,0.027000,,
0.41840,0.636364,0.41840,0.854545,0.18786,0.027000,,
0.42024,0.636364,0.42024,0.872727,0.18786,0.027000,,
0.42209,0.636364,0.42209,0.872727,0.18786,0.027000,,
0.42393,0.636364,0.42393,0.872727,0.18786,0.027000,,
0.42577,0.672727,0.42577,0.890909,0.18786,0.027000,,
0.42761,0.672727,0.42761,0.890909,0.18786,0.027000,,
0.42946,0.672727,0.42946,0.890909,0.18786,0.027000,,
0.43130,0.672727,0.43130,0.890909,0.18786,0.027000,,
0.43314,0.690909,0.43314,0.890909,0.18786,0.027000,,
0.43499,0.690909,0.43499,0.909091,0.18786,0.027000,,
0.43683,0.690909,0.43683,0.909091,0.18786,0.027000,,
0.43867,0.690909,0.43867,0.909091,0.18786,0.027000,,
0.44052,0.690909,0.44052,0.909091,0.18786,0.027000,,
0.44236,0.690909,0.44236,0.909091,0.18786,0.027000,,
0.44420,0.690909,0.44420,0.927273,0.18786,0.027000,,
0.44605,0.690909,0.44605,0.927273,0.18786,0.027000,,
0.44789,0.709091,0.44789,0.927273,0.18786,0.027000,,
0.44973,0.709091,0.44973,0.927273,0.18786,0.027000,,
0.45158,0.709091,0.45158,0.927273,0.18786,0.027000,,
0.45342,0.709091,0.45342,0.927273,0.18786,0.027000,,
0.45526,0.709091,0.45526,0.927273,0.18786,0.027000,,
0.45711,0.727273,0.45711,0.927273,0.18786,0.027000,,
0.45895,0.727273,0.45895,0.927273,0.18786,0.027000,,
0.46079,0.727273,0.46079,0.927273,0.18786,0.027000,,
0.46264,0.727273,0.46264,0.927273,0.18786,0.027000,,
0.46448,0.745455,0.46448,0.945455,0.18786,0.027000,,
0.46632,0.745455,0.46632,0.945455,0.18786,0.027000,,
0.46816,0.745455,0.46816,0.945455,0.18786,0.027000,,
0.47001,0.745455,0.47001,0.945455,0.18786,0.027000,,
0.47185,0.745455,0.47185,0.945455,0.18786,0.027000,,
0.47369,0.745455,0.47369,0.945455,0.18786,0.027000,,
0.47554,0.763636,0.47554,0.945455,0.18786,0.027000,,
0.47738,0.763636,0.47738,0.945455,0.18786,0.027000,,
0.47922,0.763636,0.47922,0.945455,0.18786,0.027000,,
0.48107,0.763636,0.48107,0.963636,0.18786,0.027000,,
0.48291,0.781818,0.48291,0.963636,0.18786,0.027000,,
0.48475,0.781818,0.48475,0.963636,0.18786,0.027000,,
0.48660,0.781818,0.48660,0.963636,0.18786,0.027000,,
0.48844,0.781818,0.48844,0.963636,0.18786,0.027000,,
0.49028,0.781818,0.49028,0.963636,0.18786,0.027000,,
0.49213,0.781818,0.49213,0.963636,0.18786,0.027000,,
0.49397,0.781818,0.49397,0.963636,0.18786,0.027000,,
0.49581,0.781818,0.49581,0.963636,0.18786,0.027000,,
0.49766,0.781818,0.49766,0.963636,0.18786,0.027000,,
0.49950,0.781818,0.49950,0.963636,0.18786,0.027000,,
0.50134,0.800000,0.50134,0.963636,0.18786,0.027000,,
0.50318,0.800000,0.50318,0.963636,0.18786,0.027000,,
0.50503,0.800000,0.50503,0.963636,0.18786,0.027000,,
0.50687,0.800000,0.50687,0.963636,0.18786,0.027000,,
0.50871,0.800000,0.50871,0.963636,0.18786,0.027000,,
0.51056,0.800000,0.51056,0.963636,0.18786,0.027000,,
0.51240,0.800000,0.51240,0.963636,0.18786,0.027000,,
0.51424,0.800000,0.51424,0.963636,0.18786,0.027000,,
0.51609,0.818182,0.51609,0.963636,0.18786,0.027000,,
0.51793,0.818182,0.51793,0.963636,0.18786,0.027000,,
0.51977,0.818182,0.51977,0.963636,0.18786,0.027000,,
0.52162,0.818182,0.52162,0.963636,0.18786,0.027000,,
0.52346,0.818182,0.52346,0.963636,0.18786,0.027000,,
0.52530,0.818182,0.52530,0.963636,0.18786,0.027000,,
0.52715,0.818182,0.52715,0.963636,0.18786,0.027000,,
0.52899,0.818182,0.52899,0.981818,0.18786,0.027000,,
0.53083,0.818182,0.53083,0.981818,0.18786,0.027000,,
0.53268,0.818182,0.53268,0.981818,0.18786,0.027000,,
0.53452,0.836364,0.53452,0.981818,0.18786,0.027000,,
0.53636,0.836364,0.53636,0.981818,0.18786,0.027000,,
0.53821,0.836364,0.53821,0.981818,0.18786,0.027000,,
0.54005,0.836364,0.54005,0.981818,0.18786,0.027000,,
0.54189,0.836364,0.54189,0.981818,0.18786,0.027000,,
0.54373,0.836364,0.54373,0.981818,0.18786,0.027000,,
0.54558,0.836364,0.54558,0.981818,0.18786,0.027000,,
0.54742,0.836364,0.54742,0.981818,0.18793,0.027182,,
0.54926,0.836364,0.54926,0.981818,0.18793,0.027182,,
0.55111,0.854545,0.55111,0.981818,0.18817,0.027364,,
0.55295,0.854545,0.55295,0.981818,0.18817,0.027364,,
0.55479,0.854545,0.55479,0.981818,0.18836,0.027545,,
0.55664,0.854545,0.55664,0.981818,0.18836,0.027545,,
0.55848,0.854545,0.55848,0.981818,0.18843,0.027727,,
0.56032,0.854545,0.56032,0.981818,0.18843,0.027727,,
0.56217,0.854545,0.56217,0.981818,0.18879,0.027909,,
0.56401,0.854545,0.56401,0.981818,0.18879,0.027909,,
0.56585,0.854545,0.56585,0.981818,0.18897,0.028091,,
0.56770,0.854545,0.56770,0.981818,0.18897,0.028091,,
0.56954,0.854545,0.56954,0.981818,0.18901,0.028273,,
0.57138,0.854545,0.57138,0.981818,0.18901,0.028273,,
0.57323,0.854545,0.57323,0.981818,0.18913,0.028455,,
0.57507,0.854545,0.57507,0.981818,0.18913,0.028455,,
0.57691,0.854545,0.57691,0.981818,0.18948,0.028636,,
0.57875,0.854545,0.57875,0.981818,0.18948,0.028636,,
0.58060,0.854545,0.58060,0.981818,0.18968,0.028818,,
0.58244,0.854545,0.58244,0.981818,0.18968,0.028818,,
0.58428,0.854545,0.58428,0.981818,0.18977,0.049727,,
0.58613,0.872727,0.58613,1.000000,0.18977,0.049727,,
0.58797,0.872727,0.58797,1.000000,0.18977,0.049727,,
0.58981,0.872727,0.58981,1.000000,0.18977,0.049727,,
0.59166,0.872727,0.59166,1.000000,0.18977,0.049727,,
0.59350,0.872727,0.59350,1.000000,0.18977,0.049727,,
0.59534,0.872727,0.59534,1.000000,0.18977,0.049727,,
0.59719,0.872727,0.59719,1.000000,0.18977,0.049727,,
0.59903,0.872727,0.59903,1.000000,0.18977,0.049727,,
0.60087,0.872727,0.60087,1.000000,0.18977,0.049727,,
0.60272,0.872727,0.60272,1.000000,0.18977,0.049727,,
0.60456,0.890909,0.60456,1.000000,0.18977,0.049727,,
0.60640,0.890909,0.60640,1.000000,0.18977,0.049727,,
0.60825,0.890909,0.60825,1.000000,0.18977,0.049727,,
0.61009,0.890909,0.61009,1.000000,0.18977,0.049727,,
0.61193,0.890909,0.61193,1.000000,0.18977,0.049727,,
0.61377,0.890909,0.61377,1.000000,0.18977,0.049727,,
0.61562,0.890909,0.61562,1.000000,0.18977,0.049727,,
0.61746,0.890909,0.61746,1.000000,0.18977,0.049727,,
0.61930,0.890909,0.61930,1.000000,0.18977,0.049727,,
0.62115,0.890909,0.62115,1.000000,0.18977,0.049727,,
0.62299,0.890909,0.62299,1.000000,0.18977,0.049727,,
0.62483,0.890909,0.62483,1.000000,0.18977,0.049727,,
0.62668,0.909091,0.62668,1.000000,0.18977,0.049727,,
0.62852,0.909091,0.62852,1.000000,0.18977,0.049727,,
0.63036,0.909091,0.63036,1.000000,0.18977,0.049727,,
0.63221,0.909091,0.63221,1.000000,0.18977,0.049727,,
0.63405,0.909091,0.63405,1.000000,0.18977,0.049727,,
0.63589,0.909091,0.63589,1.000000,0.18977,0.049727,,
0.63774,0.909091,0.63774,1.000000,0.18977,0.049727,,
0.63958,0.909091,0.63958,1.000000,0.18977,0.049727,,
0.64142,0.909091,0.64142,1.000000,0.18977,0.049727,,
0.64327,0.909091,0.64327,1.000000,0.18977,0.049727,,
0.64511,0.909091,0.64511,1.000000,0.18977,0.049727,,
0.64695,0.909091,0.64695,1.000000,0.18977,0.049727,,
0.64880,0.909091,0.64880,1.000000,0.18977,0.049727,,
0.65064,0.909091,0.65064,1.000000,0.18977,0.049727,,
0.65248,0.909091,0.65248,1.000000,0.18977,0.049727,,
0.65432,0.927273,0.65432,1.000000,0.18977,0.049727,,
0.65617,0.927273,0.65617,1.000000,0.18977,0.049727,,
0.65801,0.927273,0.65801,1.000000,0.18977,0.049727,,
0.65985,0.927273,0.65985,1.000000,0.18977,0.049727,,
0.66170,0.927273,0.66170,1.000000,0.18977,0.049727,,
0.66354,0.927273,0.66354,1.000000,0.18977,0.049727,,
0.66538,0.927273,0.66538,1.000000,0.18977,0.049727,,
0.66723,0.927273,0.66723,1.000000,0.18977,0.049727,,
0.66907,0.927273,0.66907,1.000000,0.18977,0.049727,,
0.67091,0.927273,0.67091,1.000000,0.18977,0.049727,,
0.67276,0.927273,0.67276,1.000000,0.18977,0.049727,,
0.67460,0.927273,0.67460,1.000000,0.18977,0.049727,,
0.67644,0.927273,0.67644,1.000000,0.18977,0.049727,,
0.67829,0.927273,0.67829,1.000000,0.18977,0.049727,,
0.68013,0.927273,0.68013,1.000000,0.18977,0.049727,,
0.68197,0.927273,0.68197,1.000000,0.18977,0.049727,,
0.68382,0.927273,0.68382,1.000000,0.18977,0.049727,,
0.68566,0.927273,0.68566,1.000000,0.18977,0.049727,,
0.68750,0.927273,0.68750,1.000000,0.18977,0.049727,,
0.68934,0.945455,0.68934,1.000000,0.18977,0.049727,,
0.69119,0.945455,0.69119,1.000000,0.18977,0.049727,,
0.69303,0.945455,0.69303,1.000000,0.18977,0.049727,,
0.69487,0.945455,0.69487,1.000000,0.18977,0.049727,,
0.69672,0.945455,0.69672,1.000000,0.18977,0.049727,,
0.69856,0.945455,0.69856,1.000000,0.18977,0.049727,,
0.70040,0.945455,0.70040,1.000000,0.18977,0.049727,,
0.70225,0.945455,0.70225,1.000000,0.18977,0.049727,,
0.70409,0.945455,0.70409,1.000000,0.18977,0.049727,,
0.70593,0.945455,0.70593,1.000000,0.18977,0.049727,,
0.70778,0.945455,0.70778,1.000000,0.18977,0.049727,,
0.70962,0.945455,0.70962,1.000000,0.18977,0.049727,,
0.71146,0.945455,0.71146,1.000000,0.18977,0.049727,,
0.71331,0.945455,0.71331,1.000000,0.18977,0.049727,,
0.71515,0.945455,0.71515,1.000000,0.18977,0.049727,,
0.71699,0.945455,0.71699,1.000000,0.18977,0.049727,,
0.71884,0.945455,0.71884,1.000000,0.18977,0.049727,,
0.72068,0.945455,0.72068,1.000000,0.18977,0.049727,,
0.72252,0.945455,0.72252,1.000000,0.18977,0.049727,,
0.72436,0.945455,0.72436,1.000000,0.18977,0.049727,,
0.72621,0.945455,0.72621,1.000000,0.18977,0.049727,,
0.72805,0.945455,0.72805,1.000000,0.18977,0.049727,,
0.72989,0.945455,0.72989,1.000000,0.18977,0.049727,,
0.73174,0.945455,0.73174,1.000000,0.18977,0.049727,,
0.73358,0.945455,0.73358,1.000000,0.18977,0.049727,,
0.73542,0.945455,0.73542,1.000000,0.18977,0.049727,,
0.73727,0.945455,0.73727,1.000000,0.18977,0.049727,,
0.73911,0.945455,0.73911,1.000000,0.18977,0.049727,,
0.74095,0.945455,0.74095,1.000000,0.18977,0.049727,,
0.74280,0.945455,0.74280,1.000000,0.18977,0.049727,,
0.74464,0.945455,0.74464,1.000000,0.18977,0.049727,,
0.74648,0.945455,0.74648,1.000000,0.18977,0.049727,,
0.74833,0.945455,0.74833,1.000000,0.18977,0.049727,,
0.75017,0.945455,0.75017,1.000000,0.18977,0.049727,,
0.75201,0.945455,0.75201,1.000000,0.18977,0.049727,,
0.75386,0.945455,0.75386,1.000000,0.18977,0.049727,,
0.75570,0.945455,0.75570,1.000000,0.18977,0.049727,,
0.75754,0.963636,0.75754,1.000000,0.18977,0.049727,,
0.75939,0.963636,0.75939,1.000000,0.18977,0.049727,,
0.76123,0.963636,0.76123,1.000000,0.18977,0.049727,,
0.76307,0.963636,0.76307,1.000000,0.18977,0.049727,,
0.76491,0.963636,0.76491,1.000000,0.18977,0.049727,,
0.76676,0.963636,0.76676,1.000000,0.18977,0.049727,,
0.76860,0.963636,0.76860,1.000000,0.18977,0.049727,,
0.77044,0.963636,0.77044,1.000000,0.18977,0.049727,,
0.77229,0.963636,0.77229,1.000000,0.18977,0.049727,,
0.77413,0.963636,0.77413,1.000000,0.18977,0.049727,,
0.77597,0.963636,0.77597,1.000000,0.18977,0.049727,,
0.77782,0.963636,0.77782,1.000000,0.18977,0.049727,,
0.77966,0.963636,0.77966,1.000000,0.18977,0.049727,,
0.78150,0.963636,0.78150,1.000000,0.18977,0.049727,,
0.78335,0.963636,0.78335,1.000000,0.18977,0.049727,,
0.78519,0.963636,0.78519,1.000000,0.18977,0.049727,,
0.78703,0.963636,0.78703,1.000000,0.18977,0.049727,,
0.78888,0.963636,0.78888,1.000000,0.18977,0.049727,,
0.79072,0.963636,0.79072,1.000000,0.18977,0.049727,,
0.79256,0.963636,0.79256,1.000000,0.18977,0.049727,,
0.79441,0.963636,0.79441,1.000000,0.18977,0.049727,,
0.79625,0.963636,0.79625,1.000000,0.18977,0.049727,,
0.79809,0.963636,0.79809,1.000000,0.18977,0.049727,,
0.79993,0.963636,0.79993,1.000000,0.18977,0.049727,,
0.80178,0.963636,0.80178,1.000000,0.18977,0.049727,,
0.80362,0.963636,0.80362,1.000000,0.18977,0.049727,,
0.80546,0.963636,0.80546,1.000000,0.18977,0.049727,,
0.80731,0.963636,0.80731,1.000000,0.18977,0.049727,,
0.80915,0.963636,0.80915,1.000000,0.18977,0.049727,,
0.81099,0.963636,0.81099,1.000000,0.18977,0.049727,,
0.81284,0.963636,0.81284,1.000000,0.18977,0.049727,,
0.81468,0.963636,0.81468,1.000000,0.18977,0.049727,,
0.81652,0.963636,0.81652,1.000000,0.18977,0.049727,,
0.81837,0.963636,0.81837,1.000000,0.18977,0.049727,,
0.82021,0.963636,0.82021,1.000000,0.18977,0.049727,,
0.82205,0.963636,0.82205,1.000000,0.18977,0.049727,,
0.82390,0.963636,0.82390,1.000000,0.18977,0.049727,,
0.82574,0.963636,0.82574,1.000000,0.18977,0.049727,,
0.82758,0.963636,0.82758,1.000000,0.18977,0.049727,,
0.82943,0.963636,0.82943,1.000000,0.18977,0.049727,,
0.83127,0.963636,0.83127,1.000000,0.18977,0.049727,,
0.83311,0.963636,0.83311,1.000000,0.18977,0.049727,,
0.83496,0.963636,0.83496,1.000000,0.18977,0.049727,,
0.83680,0.963636,0.83680,1.000000,0.18977,0.049727,,
0.83864,0.963636,0.83864,1.000000,0.18977,0.049727,,
0.84048,0.963636,0.84048,1.000000,0.18977,0.049727,,
0.84233,0.963636,0.84233,1.000000,0.18977,0.049727,,
0.84417,0.963636,0.84417,1.000000,0.18977,0.049727,,
0.84601,0.963636,0.84601,1.000000,0.18977,0.049727,,
0.84786,0.963636,0.84786,1.000000,0.18977,0.049727,,
0.84970,0.963636,0.84970,1.000000,0.18977,0.049727,,
0.85154,0.963636,0.85154,1.000000,0.18977,0.049727,,
0.85339,0.963636,0.85339,1.000000,0.18977,0.049727,,
0.85523,0.963636,0.85523,1.000000,0.18977,0.049727,,
0.85707,0.963636,0.85707,1.000000,0.18977,0.049727,,
0.85892,0.963636,0.85892,1.000000,0.18977,0.049727,,
0.86076,0.963636,0.86076,1.000000,0.18977,0.049727,,
0.86260,0.963636,0.86260,1.000000,0.18977,0.049727,,
0.86445,0.963636,0.86445,1.000000,0.18977,0.049727,,
0.86629,0.963636,0.86629,1.000000,0.18977,0.049727,,
0.86813,0.963636,0.86813,1.000000,0.18977,0.049727,,
0.86998,0.963636,0.86998,1.000000,0.18977,0.049727,,
0.87182,0.963636,0.87182,1.000000,0.18977,0.049727,,
0.87366,0.981818,0.87366,1.000000,0.18977,0.049727,,
0.87550,0.981818,0.87550,1.000000,0.18977,0.049727,,
0.87735,0.981818,0.87735,1.000000,0.18977,0.049727,,
0.87919,0.981818,0.87919,1.000000,0.18977,0.049727,,
0.88103,0.981818,0.88103,1.000000,0.18977,0.049727,,
0.88288,0.981818,0.88288,1.000000,0.18977,0.049727,,
0.88472,0.981818,0.88472,1.000000,0.18977,0.049727,,
0.88656,0.981818,0.88656,1.000000,0.18977,0.049727,,
0.88841,0.981818,0.88841,1.000000,0.18977,0.049727,,
0.89025,0.981818,0.89025,1.000000,0.18977,0.049727,,
0.89209,0.981818,0.89209,1.000000,0.18977,0.049727,,
0.89394,0.981818,0.89394,1.000000,0.18977,0.049727,,
0.89578,0.981818,0.89578,1.000000,0.18977,0.049727,,
0.89762,0.981818,0.89762,1.000000,0.18977,0.049727,,
0.89947,0.981818,0.89947,1.000000,0.18977,0.049727,,
0.90131,0.981818,0.90131,1.000000,0.18977,0.049727,,
0.90315,0.981818,0.90315,1.000000,0.18977,0.049727,,
0.90500,0.981818,0.90500,1.000000,0.18977,0.049727,,
0.90684,0.981818,0.90684,1.000000,0.18977,0.049727,,
0.90868,0.981818,0.90868,1.000000,0.18977,0.049727,,
0.91052,0.981818,0.91052,1.000000,0.18977,0.049727,,
0.91237,0.981818,0.91237,1.000000,0.18977,0.049727,,
0.91421,0.981818,0.91421,1.000000,0.18977,0.049727,,
0.91605,0.981818,0.91605,1.000000,0.18977,0.049727,,
0.91790,0.981818,0.91790,1.000000,0.18977,0.049727,,
0.91974,0.981818,0.91974,1.000000,0.18977,0.049727,,
0.92158,0.981818,0.92158,1.000000,0.18977,0.049727,,
0.92343,0.981818,0.92343,1.000000,0.18977,0.049727,,
0.92527,0.981818,0.92527,1.000000,0.18977,0.049727,,
0.92711,0.981818,0.92711,1.000000,0.18977,0.049727,,
0.92896,0.981818,0.92896,1.000000,0.18977,0.049727,,
0.93080,0.981818,0.93080,1.000000,0.18977,0.049727,,
0.93264,0.981818,0.93264,1.000000,0.18977,0.049727,,
0.93449,0.981818,0.93449,1.000000,0.18977,0.049727,,
0.93633,0.981818,0.93633,1.000000,0.18977,0.049727,,
0.93817,0.981818,0.93817,1.000000,0.18977,0.049727,,
0.94002,0.981818,0.94002,1.000000,0.18977,0.049727,,
0.94186,0.981818,0.94186,1.000000,0.18977,0.049727,,
0.94370,0.981818,0.94370,1.000000,0.18977,0.049727,,
0.94555,0.981818,0.94555,1.000000,0.18977,0.049727,,
0.94739,0.981818,0.94739,1.000000,0.18977,0.049727,,
0.94923,0.981818,0.94923,1.000000,0.18977,0.049727,,
0.95107,0.981818,0.95107,1.000000,0.18977,0.049727,,
0.95292,0.981818,0.95292,1.000000,0.18977,0.049727,,
0.95476,0.981818,0.95476,1.000000,0.18977,0.049727,,
0.95660,0.981818,0.95660,1.000000,0.18977,0.049727,,
0.95845,0.981818,0.95845,1.000000,0.18977,0.049727,,
0.96029,0.981818,0.96029,1.000000,0.18977,0.049727,,
0.96213,0.981818,0.96213,1.000000,0.18977,0.049727,,
0.96398,0.981818,0.96398,1.000000,0.18977,0.049727,,
0.96582,0.981818,0.96582,1.000000,0.18977,0.049727,,
0.96766,0.981818,0.96766,1.000000,0.18977,0.049727,,
0.96951,0.981818,0.96951,1.000000,0.18977,0.049727,,
0.97135,0.981818,0.97135,1.000000,0.18977,0.049727,,
0.97319,0.981818,0.97319,1.000000,0.18977,0.049727,,
0.97504,0.981818,0.97504,1.000000,0.18977,0.049727,,
0.97688,0.981818,0.97688,1.000000,0.18977,0.049727,,
0.97872,0.981818,0.97872,1.000000,0.18977,0.049727,,
0.98057,0.981818,0.98057,1.000000,0.18977,0.049727,,
0.98241,0.981818,0.98241,1.000000,0.18977,0.049727,,
0.98425,0.981818,0.98425,1.000000,0.18977,0.049727,,
0.98609,0.981818,0.98609,1.000000,0.18977,0.049727,,
0.98794,0.981818,0.98794,1.000000,0.18977,0.049727,,
0.98978,0.981818,0.98978,1.000000,0.18977,0.049727,,
0.99162,0.981818,0.99162,1.000000,0.18977,0.049727,,
0.99347,0.981818,0.99347,1.000000,0.18977,0.049727,,
0.99531,0.981818,0.99531,1.000000,0.18977,0.049727,,
0.99715,0.981818,0.99715,1.000000,0.18977,0.049727,,
0.99900,0.981818,0.99900,1.000000,0.18977,0.049727,,
1.00084,0.981818,1.00084,1.000000,0.18977,0.049727,,
1.00268,0.981818,1.00268,1.000000,0.18977,0.049727,,
1.00453,0.981818,1.00453,1.000000,0.18977,0.049727,,
1.00637,0.981818,1.00637,1.000000,0.18977,0.049727,,
1.00821,0.981818,1.00821,1.000000,0.18999,0.049909,,
1.01006,0.981818,1.01006,1.000000,0.18999,0.049909,,
1.01190,0.981818,1.01190,1.000000,0.19005,0.050091,,
1.01374,0.981818,1.01374,1.000000,0.19005,0.050091,,
1.01559,0.981818,1.01559,1.000000,0.19073,0.050182,,
1.01743,0.981818,1.01743,1.000000,0.19085,0.050364,,
1.01927,0.981818,1.01927,1.000000,0.19085,0.050364,,
1.02111,0.981818,1.02111,1.000000,0.19122,0.050545,,
1.02296,0.981818,1.02296,1.000000,0.19122,0.050545,,
1.02480,0.981818,1.02480,1.000000,0.19221,0.050727,,
1.02664,0.981818,1.02664,1.000000,0.19221,0.050727,,
1.02849,0.981818,1.02849,1.000000,0.19222,0.050909,,
1.03033,0.981818,1.03033,1.000000,0.19222,0.050909,,
1.03217,0.981818,1.03217,1.000000,0.19232,0.051091,,
1.03402,0.981818,1.03402,1.000000,0.19232,0.051091,,
1.03586,0.981818,1.03586,1.000000,0.19286,0.051273,,
1.03770,0.981818,1.03770,1.000000,0.19286,0.051273,,
1.03955,0.981818,1.03955,1.000000,0.19294,0.051455,,
1.04139,0.981818,1.04139,1.000000,0.19294,0.051455,,
1.04323,0.981818,1.04323,1.000000,0.19296,0.051636,,
1.04508,0.981818,1.04508,1.000000,0.19296,0.051636,,
1.04692,0.981818,1.04692,1.000000,0.19318,0.051818,,
1.04876,0.981818,1.04876,1.000000,0.19318,0.051818,,
1.05061,0.981818,1.05061,1.000000,0.19342,0.052000,,
1.05245,0.981818,1.05245,1.000000,0.19342,0.052000,,
1.05429,0.981818,1.05429,1.000000,0.19352,0.065818,,
1.05614,0.981818,1.05614,1.000000,0.19352,0.065818,,
1.05798,0.981818,1.05798,1.000000,0.19352,0.065818,,
1.05982,0.981818,1.05982,1.000000,0.19352,0.065818,,
1.06166,0.981818,1.06166,1.000000,0.19352,0.065818,,
1.06351,0.981818,1.06351,1.000000,0.19352,0.065818,,
1.06535,0.981818,1.06535,1.000000,0.19352,0.065818,,
1.06719,0.981818,1.06719,1.000000,0.19352,0.065818,,
1.06904,0.981818,1.06904,1.000000,0.19352,0.065818,,
1.07088,0.981818,1.07088,1.000000,0.19352,0.065818,,
1.07272,0.981818,1.07272,1.000000,0.19352,0.065818,,
1.07457,0.981818,1.07457,1.000000,0.19352,0.065818,,
1.07641,0.981818,1.07641,1.000000,0.19352,0.065818,,
1.07825,0.981818,1.07825,1.000000,0.19352,0.065818,,
1.08010,0.981818,1.08010,1.000000,0.19352,0.065818,,
1.08194,0.981818,1.08194,1.000000,0.19352,0.065818,,
1.08378,0.981818,1.08378,1.000000,0.19352,0.065818,,
1.08563,0.981818,1.08563,1.000000,0.19352,0.065818,,
1.08747,0.981818,1.08747,1.000000,0.19352,0.065818,,
1.08931,0.981818,1.08931,1.000000,0.19352,0.065818,,
1.09116,0.981818,1.09116,1.000000,0.19352,0.065818,,
1.09300,0.981818,1.09300,1.000000,0.19352,0.065818,,
1.09484,0.981818,1.09484,1.000000,0.19352,0.065818,,
1.09668,0.981818,1.09668,1.000000,0.19352,0.065818,,
1.09853,0.981818,1.09853,1.000000,0.19352,0.065818,,
1.10037,0.981818,1.10037,1.000000,0.19352,0.065818,,
1.10221,0.981818,1.10221,1.000000,0.19352,0.065818,,
1.10406,0.981818,1.10406,1.000000,0.19352,0.065818,,
1.10590,0.981818,1.10590,1.000000,0.19352,0.065818,,
1.10774,0.981818,1.10774,1.000000,0.19352,0.065818,,
1.10959,0.981818,1.10959,1.000000,0.19352,0.065818,,
1.11143,0.981818,1.11143,1.000000,0.19352,0.065818,,
1.11327,0.981818,1.11327,1.000000,0.19352,0.065818,,
1.11512,0.981818,1.11512,1.000000,0.19352,0.065818,,
1.11696,0.981818,1.11696,1.000000,0.19352,0.065818,,
1.11880,0.981818,1.11880,1.000000,0.19352,0.065818,,
1.12065,0.981818,1.12065,1.000000,0.19352,0.065818,,
1.12249,0.981818,1.12249,1.000000,0.19352,0.065818,,
1.12433,0.981818,1.12433,1.000000,0.19352,0.065818,,
1.12618,0.981818,1.12618,1.000000,0.19352,0.065818,,
1.12802,0.981818,1.12802,1.000000,0.19352,0.065818,,
1.12986,0.981818,1.12986,1.000000,0.19352,0.065818,,
1.13171,0.981818,1.13171,1.000000,0.19352,0.065818,,
1.13355,0.981818,1.13355,1.000000,0.19352,0.065818,,
1.13539,0.981818,1.13539,1.000000,0.19352,0.065818,,
1.13723,0.981818,1.13723,1.000000,0.19352,0.065818,,
1.13908,0.981818,1.13908,1.000000,0.19352,0.065818,,
1.14092,0.981818,1.14092,1.000000,0.19352,0.065818,,
1.14276,0.981818,1.14276,1.000000,0.19352,0.065818,,
1.14461,0.981818,1.14461,1.000000,0.19352,0.065818,,
1.14645,0.981818,1.14645,1.000000,0.19352,0.065818,,
1.14829,0.981818,1.14829,1.000000,0.19352,0.065818,,
1.15014,0.981818,1.15014,1.000000,0.19352,0.065818,,
1.15198,0.981818,1.15198,1.000000,0.19352,0.065818,,
1.15382,0.981818,1.15382,1.000000,0.19352,0.065818,,
1.15567,0.981818,1.15567,1.000000,0.19352,0.065818,,
1.15751,0.981818,1.15751,1.000000,0.19352,0.065818,,
1.15935,0.981818,1.15935,1.000000,0.19352,0.065818,,
1.16120,0.981818,1.16120,1.000000,0.19352,0.065818,,
1.16304,0.981818,1.16304,1.000000,0.19352,0.065818,,
1.16488,0.981818,1.16488,1.000000,0.19352,0.065818,,
1.16673,0.981818,1.16673,1.000000,0.19352,0.065818,,
1.16857,0.981818,1.16857,1.000000,0.19352,0.065818,,
1.17041,0.981818,1.17041,1.000000,0.19352,0.065818,,
1.17225,0.981818,1.17225,1.000000,0.19352,0.065818,,
1.17410,0.981818,1.17410,1.000000,0.19352,0.065818,,
1.17594,0.981818,1.17594,1.000000,0.19352,0.065818,,
1.17778,0.981818,1.17778,1.000000,0.19352,0.065818,,
1.17963,0.981818,1.17963,1.000000,0.19352,0.065818,,
1.18147,0.981818,1.18147,1.000000,0.19352,0.065818,,
1.18331,0.981818,1.18331,1.000000,0.19352,0.065818,,
1.18516,1.000000,1.18516,1.000000,0.19352,0.065818,,
1.18700,1.000000,1.18700,1.000000,0.19352,0.065818,,
1.18884,1.000000,1.18884,1.000000,0.19352,0.065818,,
1.19069,1.000000,1.19069,1.000000,0.19352,0.065818,,
1.19253,1.000000,1.19253,1.000000,0.19352,0.065818,,
1.19437,1.000000,1.19437,1.000000,0.19352,0.065818,,
1.19622,1.000000,1.19622,1.000000,0.19352,0.065818,,
1.19806,1.000000,1.19806,1.000000,0.19352,0.065818,,
1.19990,1.000000,1.19990,1.000000,0.19352,0.065818,,
1.20175,1.000000,1.20175,1.000000,0.19352,0.065818,,
1.20359,1.000000,1.20359,1.000000,0.19352,0.065818,,
1.20543,1.000000,1.20543,1.000000,0.19352,0.065818,,
1.20727,1.000000,1.20727,1.000000,0.19352,0.065818,,
1.20912,1.000000,1.20912,1.000000,0.19352,0.065818,,
1.21096,1.000000,1.21096,1.000000,0.19352,0.065818,,
1.21280,1.000000,1.21280,1.000000,0.19352,0.065818,,
1.21465,1.000000,1.21465,1.000000,0.19352,0.065818,,
1.21649,1.000000,1.21649,1.000000,0.19352,0.065818,,
1.21833,1.000000,1.21833,1.000000,0.19352,0.065818,,
1.22018,1.000000,1.22018,1.000000,0.19352,0.065818,,
1.22202,1.000000,1.22202,1.000000,0.19352,0.065818,,
1.22386,1.000000,1.22386,1.000000,0.19352,0.065818,,
1.22571,1.000000,1.22571,1.000000,0.19352,0.065818,,
1.22755,1.000000,1.22755,1.000000,0.19352,0.065818,,
1.22939,1.000000,1.22939,1.000000,0.19352,0.065818,,
1.23124,1.000000,1.23124,1.000000,0.19352,0.065818,,
1.23308,1.000000,1.23308,1.000000,0.19352,0.065818,,
1.23492,1.000000,1.23492,1.000000,0.19352,0.065818,,
1.23677,1.000000,1.23677,1.000000,0.19352,0.065818,,
1.23861,1.000000,1.23861,1.000000,0.19352,0.065818,,
1.24045,1.000000,1.24045,1.000000,0.19352,0.065818,,
1.24230,1.000000,1.24230,1.000000,0.19352,0.065818,,
1.24414,1.000000,1.24414,1.000000,0.19352,0.065818,,
1.24598,1.000000,1.24598,1.000000,0.19352,0.065818,,
1.24782,1.000000,1.24782,1.000000,0.19352,0.065818,,
1.24967,1.000000,1.24967,1.000000,0.19352,0.065818,,
1.25151,1.000000,1.25151,1.000000,0.19352,0.065818,,
1.25335,1.000000,1.25335,1.000000,0.19352,0.065818,,
1.25520,1.000000,1.25520,1.000000,0.19352,0.065818,,
1.25704,1.000000,1.25704,1.000000,0.19352,0.065818,,
1.25888,1.000000,1.25888,1.000000,0.19352,0.065818,,
1.26073,1.000000,1.26073,1.000000,0.19352,0.065818,,
1.26257,1.000000,1.26257,1.000000,0.19352,0.065818,,
1.26441,1.000000,1.26441,1.000000,0.19352,0.065818,,
1.26626,1.000000,1.26626,1.000000,0.19352,0.065818,,
1.26810,1.000000,1.26810,1.000000,0.19352,0.065818,,
1.26994,1.000000,1.26994,1.000000,0.19352,0.065818,,
1.27179,1.000000,1.27179,1.000000,0.19352,0.065818,,
1.27363,1.000000,1.27363,1.000000,0.19352,0.065818,,
1.27547,1.000000,1.27547,1.000000,0.19352,0.065818,,
1.27732,1.000000,1.27732,1.000000,0.19352,0.065818,,
1.27916,1.000000,1.27916,1.000000,0.19352,0.065818,,
1.28100,1.000000,1.28100,1.000000,0.19352,0.065818,,
1.28284,1.000000,1.28284,1.000000,0.19352,0.065818,,
1.28469,1.000000,1.28469,1.000000,0.19352,0.065818,,
1.28653,1.000000,1.28653,1.000000,0.19352,0.065818,,
1.28837,1.000000,1.28837,1.000000,0.19352,0.065818,,
1.29022,1.000000,1.29022,1.000000,0.19352,0.065818,,
1.29206,1.000000,1.29206,1.000000,0.19352,0.065818,,
1.29390,1.000000,1.29390,1.000000,0.19352,0.065818,,
1.29575,1.000000,1.29575,1.000000,0.19352,0.065818,,
1.29759,1.000000,1.29759,1.000000,0.19352,0.065818,,
1.29943,1.000000,1.29943,1.000000,0.19352,0.065818,,
1.30128,1.000000,1.30128,1.000000,0.19352,0.065818,,
1.30312,1.000000,1.30312,1.000000,0.19352,0.065818,,
1.30496,1.000000,1.30496,1.000000,0.19352,0.065818,,
1.30681,1.000000,1.30681,1.000000,0.19352,0.065818,,
1.30865,1.000000,1.30865,1.000000,0.19352,0.065818,,
1.31049,1.000000,1.31049,1.000000,0.19352,0.065818,,
1.31234,1.000000,1.31234,1.000000,0.19352,0.065818,,
1.31418,1.000000,1.31418,1.000000,0.19352,0.065818,,
1.31602,1.000000,1.31602,1.000000,0.19352,0.065818,,
1.31787,1.000000,1.31787,1.000000,0.19352,0.065818,,
1.31971,1.000000,1.31971,1.000000,0.19352,0.065818,,
1.32155,1.000000,1.32155,1.000000,0.19352,0.065818,,
1.32339,1.000000,1.32339,1.000000,0.19352,0.065818,,
1.32524,1.000000,1.32524,1.000000,0.19352,0.065818,,
1.32708,1.000000,1.32708,1.000000,0.19352,0.065818,,
1.32892,1.000000,1.32892,1.000000,0.19352,0.065818,,
1.33077,1.000000,1.33077,1.000000,0.19352,0.065818,,
1.33261,1.000000,1.33261,1.000000,0.19352,0.065818,,
1.33445,1.000000,1.33445,1.000000,0.19361,0.066000,,
1.33630,1.000000,1.33630,1.000000,0.19361,0.066000,,
1.33814,1.000000,1.33814,1.000000,0.19365,0.066182,,
1.33998,1.000000,1.33998,1.000000,0.19365,0.066182,,
1.34183,1.000000,1.34183,1.000000,0.19368,0.066364,,
1.34367,1.000000,1.34367,1.000000,0.19368,0.066364,,
1.34551,1.000000,1.34551,1.000000,0.19380,0.066545,,
1.34736,1.000000,1.34736,1.000000,0.19380,0.066545,,
1.34920,1.000000,1.34920,1.000000,0.19393,0.066636,,
1.35104,1.000000,1.35104,1.000000,0.19399,0.066818,,
1.35289,1.000000,1.35289,1.000000,0.19399,0.066818,,
1.35473,1.000000,1.35473,1.000000,0.19425,0.067000,,
1.35657,1.000000,1.35657,1.000000,0.19425,0.067000,,
1.35841,1.000000,1.35841,1.000000,0.19435,0.067182,,
1.36026,1.000000,1.36026,1.000000,0.19435,0.067182,,
1.36210,1.000000,1.36210,1.000000,0.19447,0.067364,,
1.36394,1.000000,1.36394,1.000000,0.19447,0.067364,,
1.36579,1.000000,1.36579,1.000000,0.19454,0.067545,,
1.36763,1.000000,1.36763,1.000000,0.19454,0.067545,,
1.36947,1.000000,1.36947,1.000000,0.19458,0.067727,,
1.37132,1.000000,1.37132,1.000000,0.19458,0.067727,,
1.37316,1.000000,1.37316,1.000000,0.19468,0.067909,,
1.37500,1.000000,1.37500,1.000000,0.19468,0.067909,,
1.37685,1.000000,1.37685,1.000000,0.19475,0.068091,,
1.37869,1.000000,1.37869,1.000000,0.19475,0.068091,,
1.38053,1.000000,1.38053,1.000000,0.19538,0.082000,,
1.38238,1.000000,1.38238,1.000000,0.19538,0.082000,,
1.38422,1.000000,1.38422,1.000000,0.19538,0.082000,,
1.38606,1.000000,1.38606,1.000000,0.19538,0.082000,,
1.38791,1.000000,1.38791,1.000000,0.19538,0.082000,,
1.38975,1.000000,1.38975,1.000000,0.19538,0.082000,,
1.39159,1.000000,1.39159,1.000000,0.19538,0.082000,,
1.39343,1.000000,1.39343,1.000000,0.19538,0.082000,,
1.39528,1.000000,1.39528,1.000000,0.19538,0.082000,,
1.39712,1.000000,1.39712,1.000000,0.19538,0.082000,,
1.39896,1.000000,1.39896,1.000000,0.19538,0.082000,,
1.40081,1.000000,1.40081,1.000000,0.19538,0.082000,,
1.40265,1.000000,1.40265,1.000000,0.19538,0.082000,,
1.40449,1.000000,1.40449,1.000000,0.19538,0.082000,,
1.40634,1.000000,1.40634,1.000000,0.19538,0.082000,,
1.40818,1.000000,1.40818,1.000000,0.19538,0.082000,,
1.41002,1.000000,1.41002,1.000000,0.19538,0.082000,,
1.41187,1.000000,1.41187,1.000000,0.19538,0.082000,,
1.41371,1.000000,1.41371,1.000000,0.19538,0.082000,,
1.41555,1.000000,1.41555,1.000000,0.19538,0.082000,,
1.41740,1.000000,1.41740,1.000000,0.19538,0.082000,,
1.41924,1.000000,1.41924,1.000000,0.19538,0.082000,,
1.42108,1.000000,1.42108,1.000000,0.19538,0.082000,,
1.42293,1.000000,1.42293,1.000000,0.19538,0.082000,,
1.42477,1.000000,1.42477,1.000000,0.19538,0.082000,,
1.42661,1.000000,1.42661,1.000000,0.19538,0.082000,,
1.42846,1.000000,1.42846,1.000000,0.19538,0.082000,,
1.43030,1.000000,1.43030,1.000000,0.19538,0.082000,,
1.43214,1.000000,1.43214,1.000000,0.19538,0.082000,,
1.43398,1.000000,1.43398,1.000000,0.19538,0.082000,,
1.43583,1.000000,1.43583,1.000000,0.19538,0.082000,,
1.43767,1.000000,1.43767,1.000000,0.19538,0.082000,,
1.43951,1.000000,1.43951,1.000000,0.19538,0.082000,,
1.44136,1.000000,1.44136,1.000000,0.19538,0.082000,,
1.44320,1.000000,1.44320,1.000000,0.19538,0.082000,,
1.44504,1.000000,1.44504,1.000000,0.19538,0.082000,,
1.44689,1.000000,1.44689,1.000000,0.19538,0.082000,,
1.44873,1.000000,1.44873,1.000000,0.19538,0.082000,,
1.45057,1.000000,1.45057,1.000000,0.19538,0.082000,,
1.45242,1.000000,1.45242,1.000000,0.19538,0.082000,,
1.45426,1.000000,1.45426,1.000000,0.19538,0.082000,,
1.45610,1.000000,1.45610,1.000000,0.19538,0.082000,,
1.45795,1.000000,1.45795,1.000000,0.19538,0.082000,,
1.45979,1.000000,1.45979,1.000000,0.19538,0.082000,,
1.46163,1.000000,1.46163,1.000000,0.19538,0.082000,,
1.46348,1.000000,1.46348,1.000000,0.19538,0.082000,,
1.46532,1.000000,1.46532,1.000000,0.19538,0.082000,,
1.46716,1.000000,1.46716,1.000000,0.19538,0.082000,,
1.46900,1.000000,1.46900,1.000000,0.19538,0.082000,,
1.47085,1.000000,1.47085,1.000000,0.19538,0.082000,,
1.47269,1.000000,1.47269,1.000000,0.19538,0.082000,,
1.47453,1.000000,1.47453,1.000000,0.19538,0.082000,,
1.47638,1.000000,1.47638,1.000000,0.19538,0.082000,,
1.47822,1.000000,1.47822,1.000000,0.19538,0.082000,,
1.48006,1.000000,1.48006,1.000000,0.19538,0.082000,,
1.48191,1.000000,1.48191,1.000000,0.19538,0.082000,,
1.48375,1.000000,1.48375,1.000000,0.19538,0.082000,,
1.48559,1.000000,1.48559,1.000000,0.19538,0.082000,,
1.48744,1.000000,1.48744,1.000000,0.19538,0.082000,,
1.48928,1.000000,1.48928,1.000000,0.19538,0.082000,,
1.49112,1.000000,1.49112,1.000000,0.19538,0.082000,,
1.49297,1.000000,1.49297,1.000000,0.19538,0.082000,,
1.49481,1.000000,1.49481,1.000000,0.19538,0.082000,,
1.49665,1.000000,1.49665,1.000000,0.19538,0.082000,,
1.49850,1.000000,1.49850,1.000000,0.19538,0.082000,,
1.50034,1.000000,1.50034,1.000000,0.19538,0.082000,,
1.50218,1.000000,1.50218,1.000000,0.19538,0.082000,,
1.50402,1.000000,1.50402,1.000000,0.19538,0.082000,,
1.50587,1.000000,1.50587,1.000000,0.19538,0.082000,,
1.50771,1.000000,1.50771,1.000000,0.19538,0.082000,,
1.50955,1.000000,1.50955,1.000000,0.19538,0.082000,,
1.51140,1.000000,1.51140,1.000000,0.19538,0.082000,,
1.51324,1.000000,1.51324,1.000000,0.19538,0.082000,,
1.51508,1.000000,1.51508,1.000000,0.19538,0.082000,,
1.51693,1.000000,1.51693,1.000000,0.19538,0.082000,,
1.51877,1.000000,1.51877,1.000000,0.19538,0.082000,,
1.52061,1.000000,1.52061,1.000000,0.19538,0.082000,,
1.52246,1.000000,1.52246,1.000000,0.19538,0.082000,,
1.52430,1.000000,1.52430,1.000000,0.19538,0.082000,,
1.52614,1.000000,1.52614,1.000000,0.19538,0.082000,,
1.52799,1.000000,1.52799,1.000000,0.19538,0.082000,,
1.52983,1.000000,1.52983,1.000000,0.19538,0.082000,,
1.53167,1.000000,1.53167,1.000000,0.19538,0.082000,,
1.53352,1.000000,1.53352,1.000000,0.19538,0.082000,,
1.53536,1.000000,1.53536,1.000000,0.19538,0.082000,,
1.53720,1.000000,1.53720,1.000000,0.19538,0.082000,,
1.53905,1.000000,1.53905,1.000000,0.19538,0.082000,,
1.54089,1.000000,1.54089,1.000000,0.19538,0.082000,,
1.54273,1.000000,1.54273,1.000000,0.19538,0.082000,,
1.54457,1.000000,1.54457,1.000000,0.19538,0.082000,,
1.54642,1.000000,1.54642,1.000000,0.19538,0.082000,,
1.54826,1.000000,1.54826,1.000000,0.19538,0.082000,,
1.55010,1.000000,1.55010,1.000000,0.19538,0.082000,,
1.55195,1.000000,1.55195,1.000000,0.19538,0.082000,,
1.55379,1.000000,1.55379,1.000000,0.19538,0.082000,,
1.55563,1.000000,1.55563,1.000000,0.19538,0.082000,,
1.55748,1.000000,1.55748,1.000000,0.19538,0.082000,,
1.55932,1.000000,1.55932,1.000000,0.19538,0.082000,,
1.56116,1.000000,1.56116,1.000000,0.19538,0.082000,,
1.56301,1.000000,1.56301,1.000000,0.19538,0.082000,,
1.56485,1.000000,1.56485,1.000000,0.19538,0.082000,,
1.56669,1.000000,1.56669,1.000000,0.19538,0.082000,,
1.56854,1.000000,1.56854,1.000000,0.19538,0.082000,,
1.57038,1.000000,1.57038,1.000000,0.19538,0.082000,,
1.57222,1.000000,1.57222,1.000000,0.19538,0.082000,,
1.57407,1.000000,1.57407,1.000000,0.19538,0.082000,,
1.57591,1.000000,1.57591,1.000000,0.19538,0.082000,,
1.57775,1.000000,1.57775,1.000000,0.19538,0.082000,,
1.57959,1.000000,1.57959,1.000000,0.19538,0.082000,,
1.58144,1.000000,1.58144,1.000000,0.19538,0.082000,,
1.58328,1.000000,1.58328,1.000000,0.19538,0.082000,,
1.58512,1.000000,1.58512,1.000000,0.19538,0.082000,,
1.58697,1.000000,1.58697,1.000000,0.19538,0.082000,,
1.58881,1.000000,1.58881,1.000000,0.19538,0.082000,,
1.59065,1.000000,1.59065,1.000000,0.19538,0.082000,,
1.59250,1.000000,1.59250,1.000000,0.19538,0.082000,,
1.59434,1.000000,1.59434,1.000000,0.19538,0.082000,,
1.59618,1.000000,1.59618,1.000000,0.19538,0.082000,,
1.59803,1.000000,1.59803,1.000000,0.19538,0.082000,,
1.59987,1.000000,1.59987,1.000000,0.19538,0.082000,,
1.60171,1.000000,1.60171,1.000000,0.19538,0.082000,,
1.60356,1.000000,1.60356,1.000000,0.19538,0.082000,,
1.60540,1.000000,1.60540,1.000000,0.19538,0.082000,,
1.60724,1.000000,1.60724,1.000000,0.19538,0.082000,,
1.60909,1.000000,1.60909,1.000000,0.19538,0.082000,,
1.61093,1.000000,1.61093,1.000000,0.19538,0.082000,,
1.61277,1.000000,1.61277,1.000000,0.19538,0.082000,,
1.61462,1.000000,1.61462,1.000000,0.19538,0.082000,,
1.61646,1.000000,1.61646,1.000000,0.19538,0.082000,,
1.61830,1.000000,1.61830,1.000000,0.19538,0.082000,,
1.62014,1.000000,1.62014,1.000000,0.19538,0.082000,,
1.62199,1.000000,1.62199,1.000000,0.19538,0.082000,,
1.62383,1.000000,1.62383,1.000000,0.19538,0.082000,,
1.62567,1.000000,1.62567,1.000000,0.19538,0.082000,,
1.62752,1.000000,1.62752,1.000000,0.19538,0.082000,,
1.62936,1.000000,1.62936,1.000000,0.19538,0.082000,,
1.63120,1.000000,1.63120,1.000000,0.19538,0.082000,,
1.63305,1.000000,1.63305,1.000000,0.19538,0.082000,,
1.63489,1.000000,1.63489,1.000000,0.19538,0.082000,,
1.63673,1.000000,1.63673,1.000000,0.19538,0.082000,,
1.63858,1.000000,1.63858,1.000000,0.19538,0.082000,,
1.64042,1.000000,1.64042,1.000000,0.19538,0.082000,,
1.64226,1.000000,1.64226,1.000000,0.19538,0.082000,,
1.64411,1.000000,1.64411,1.000000,0.19538,0.082000,,
1.64595,1.000000,1.64595,1.000000,0.19538,0.082000,,
1.64779,1.000000,1.64779,1.000000,0.19538,0.082000,,
1.64964,1.000000,1.64964,1.000000,0.19538,0.082000,,
1.65148,1.000000,1.65148,1.000000,0.19538,0.082000,,
1.65332,1.000000,1.65332,1.000000,0.19538,0.082000,,
1.65516,1.000000,1.65516,1.000000,0.19538,0.082000,,
1.65701,1.000000,1.65701,1.000000,0.19538,0.082000,,
1.65885,1.000000,1.65885,1.000000,0.19538,0.082000,,
1.66069,1.000000,1.66069,1.000000,0.19538,0.082000,,
1.66254,1.000000,1.66254,1.000000,0.19603,0.082182,,
1.66438,1.000000,1.66438,1.000000,0.19603,0.082182,,
1.66622,1.000000,1.66622,1.000000,0.19626,0.082364,,
1.66807,1.000000,1.66807,1.000000,0.19626,0.082364,,
1.66991,1.000000,1.66991,1.000000,0.19656,0.082545,,
1.67175,1.000000,1.67175,1.000000,0.19656,0.082545,,
1.67360,1.000000,1.67360,1.000000,0.19658,0.082727,,
1.67544,1.000000,1.67544,1.000000,0.19658,0.082727,,
1.67728,1.000000,1.67728,1.000000,0.19659,0.082818,,
1.67913,1.000000,1.67913,1.000000,0.19681,0.083000,,
1.68097,1.000000,1.68097,1.000000,0.19681,0.083000,,
1.68281,1.000000,1.68281,1.000000,0.19707,0.083091,,
1.68466,1.000000,1.68466,1.000000,0.19733,0.083273,,
1.68650,1.000000,1.68650,1.000000,0.19733,0.083273,,
1.68834,1.000000,1.68834,1.000000,0.19736,0.083455,,
1.69018,1.000000,1.69018,1.000000,0.19736,0.083455,,
1.69203,1.000000,1.69203,1.000000,0.19755,0.083636,,
1.69387,1.000000,1.69387,1.000000,0.19755,0.083636,,
1.69571,1.000000,1.69571,1.000000,0.19755,0.083727,,
1.69756,1.000000,1.69756,1.000000,0.19757,0.083818,,
1.69940,1.000000,1.69940,1.000000,0.19806,0.084000,,
1.70124,1.000000,1.70124,1.000000,0.19806,0.084000,,
1.70309,1.000000,1.70309,1.000000,0.19808,0.084091,,
1.70493,1.000000,1.70493,1.000000,0.19820,0.084182,,
1.70677,1.000000,1.70677,1.000000,0.19824,0.084364,,
1.70862,1.000000,1.70862,1.000000,0.19824,0.084364,,
1.71046,1.000000,1.71046,1.000000,0.19834,0.084545,,
1.71230,1.000000,1.71230,1.000000,0.19834,0.084545,,
1.71415,1.000000,1.71415,1.000000,0.19842,0.084727,,
1.71599,1.000000,1.71599,1.000000,0.19842,0.084727,,
1.71783,1.000000,1.71783,1.000000,0.19850,0.084818,,
1.71968,1.000000,1.71968,1.000000,0.19872,0.085000,,
1.72152,1.000000,1.72152,1.000000,0.19872,0.085000,,
1.72336,1.000000,1.72336,1.000000,0.19898,0.085182,,
1.72521,1.000000,1.72521,1.000000,0.19898,0.085182,,
1.72705,1.000000,1.72705,1.000000,0.19901,0.085364,,
1.72889,1.000000,1.72889,1.000000,0.19901,0.085364,,
1.73073,1.000000,1.73073,1.000000,0.19919,0.085545,,
1.73258,1.000000,1.73258,1.000000,0.19919,0.085545,,
1.73442,1.000000,1.73442,1.000000,0.19925,0.085727,,
1.73626,1.000000,1.73626,1.000000,0.19925,0.085727,,
1.73811,1.000000,1.73811,1.000000,0.19926,0.085818,,
1.73995,1.000000,1.73995,1.000000,0.19992,0.086000,,
1.74179,1.000000,1.74179,1.000000,0.19992,0.086000,,
1.74364,1.000000,1.74364,1.000000,0.20004,0.086182,,
1.74548,1.000000,1.74548,1.000000,0.20004,0.086182,,
1.74732,1.000000,1.74732,1.000000,0.20007,0.086364,,
1.74917,1.000000,1.74917,1.000000,0.20007,0.086364,,
1.75101,1.000000,1.75101,1.000000,0.20047,0.086545,,
1.75285,1.000000,1.75285,1.000000,0.20047,0.086545,,
1.75470,1.000000,1.75470,1.000000,0.20048,0.086727,,
1.75654,1.000000,1.75654,1.000000,0.20048,0.086727,,
1.75838,1.000000,1.75838,1.000000,0.20079,0.086909,,
1.76023,1.000000,1.76023,1.000000,0.20079,0.086909,,
1.76207,1.000000,1.76207,1.000000,0.20081,0.087000,,
1.76391,1.000000,1.76391,1.000000,0.20084,0.087182,,
1.76575,1.000000,1.76575,1.000000,0.20084,0.087182,,
1.76760,1.000000,1.76760,1.000000,0.20091,0.087273,,
1.76944,1.000000,1.76944,1.000000,0.20095,0.087455,,
1.77128,1.000000,1.77128,1.000000,0.20095,0.087455,,
1.77313,1.000000,1.77313,1.000000,0.20117,0.087636,,
1.77497,1.000000,1.77497,1.000000,0.20117,0.087636,,
1.77681,1.000000,1.77681,1.000000,0.20131,0.087818,,
1.77866,1.000000,1.77866,1.000000,0.20131,0.087818,,
1.78050,1.000000,1.78050,1.000000,0.20134,0.088000,,
1.78234,1.000000,1.78234,1.000000,0.20134,0.088000,,
1.78419,1.000000,1.78419,1.000000,0.20144,0.088182,,
1.78603,1.000000,1.78603,1.000000,0.20144,0.088182,,
1.78787,1.000000,1.78787,1.000000,0.20164,0.088364,,
1.78972,1.000000,1.78972,1.000000,0.20164,0.088364,,
1.79156,1.000000,1.79156,1.000000,0.20167,0.088455,,
1.79340,1.000000,1.79340,1.000000,0.20193,0.088636,,
1.79525,1.000000,1.79525,1.000000,0.20193,0.088636,,
1.79709,1.000000,1.79709,1.000000,0.20198,0.088818,,
1.79893,1.000000,1.79893,1.000000,0.20198,0.088818,,
1.80078,1.000000,1.80078,1.000000,0.20198,0.089000,,
1.80262,1.000000,1.80262,1.000000,0.20198,0.089000,,
1.80446,1.000000,1.80446,1.000000,0.20211,0.089182,,
1.80630,1.000000,1.80630,1.000000,0.20211,0.089182,,
1.80815,1.000000,1.80815,1.000000,0.20228,0.089364,,
1.80999,1.000000,1.80999,1.000000,0.20228,0.089364,,
1.81183,1.000000,1.81183,1.000000,0.20268,0.089545,,
1.81368,1.000000,1.81368,1.000000,0.20268,0.089545,,
1.81552,1.000000,1.81552,1.000000,0.20270,0.089727,,
1.81736,1.000000,1.81736,1.000000,0.20270,0.089727,,
1.81921,1.000000,1.81921,1.000000,0.20289,0.089909,,
1.82105,1.000000,1.82105,1.000000,0.20289,0.089909,,
1.82289,1.000000,1.82289,1.000000,0.20320,0.090091,,
1.82474,1.000000,1.82474,1.000000,0.20320,0.090091,,
1.82658,1.000000,1.82658,1.000000,0.20322,0.090273,,
1.82842,1.000000,1.82842,1.000000,0.20322,0.090273,,
1.83027,1.000000,1.83027,1.000000,0.20322,0.090455,,
1.83211,1.000000,1.83211,1.000000,0.20322,0.090455,,
1.83395,1.000000,1.83395,1.000000,0.20348,0.090636,,
1.83580,1.000000,1.83580,1.000000,0.20348,0.090636,,
1.83764,1.000000,1.83764,1.000000,0.20349,0.090727,,
1.83948,1.000000,1.83948,1.000000,0.20374,0.090909,,
1.84132,1.000000,1.84132,1.000000,0.20374,0.090909,,
,,,,0.20375,0.091091,,
,,,,0.20375,0.091091,,
,,,,0.20385,0.091273,,
,,,,0.20385,0.091273,,
,,,,0.20387,0.091455,,
,,,,0.20387,0.091455,,
,,,,0.20398,0.091636,,
,,,,0.20398,0.091636,,
,,,,0.20426,0.091818,,
,,,,0.20426,0.091818,,
,,,,0.20438,0.106091,,
,,,,0.20438,0.106091,,
,,,,0.20438,0.106091,,
,,,,0.20438,0.106091,,
,,,,0.20438,0.106091,,
,,,,0.20438,0.106091,,
,,,,0.20438,0.106091,,
,,,,0.20438,0.106091,,
,,,,0.20438,0.106091,,
,,,,0.20438,0.106091,,
,,,,0.20438,0.106091,,
,,,,0.20438,0.106091,,
,,,,0.20438,0.106091,,
,,,,0.20438,0.106091,,
,,,,0.20438,0.106091,,
,,,,0.20438,0.106091,,
,,,,0.20438,0.106091,,
,,,,0.20438,0.106091,,
,,,,0.20438,0.106091,,
,,,,0.20438,0.106091,,
,,,,0.20438,0.106091,,
,,,,0.20438,0.106091,,
,,,,0.20438,0.106091,,
,,,,0.20438,0.106091,,
,,,,0.20438,0.106091,,
,,,,0.20438,0.106091,,
,,,,0.20438,0.106091,,
,,,,0.20438,0.106091,,
,,,,0.20438,0.106091,,
,,,,0.20438,0.106091,,
,,,,0.20438,0.106091,,
,,,,0.20438,0.106091,,
,,,,0.20438,0.106091,,
,,,,0.20438,0.106091,,
,,,,0.20438,0.106091,,
,,,,0.20438,0.106091,,
,,,,0.20438,0.106091,,
,,,,0.20438,0.106091,,
,,,,0.20438,0.106091,,
,,,,0.20438,0.106091,,
,,,,0.20438,0.106091,,
,,,,0.20438,0.106091,,
,,,,0.20438,0.106091,,
,,,,0.20438,0.106091,,
,,,,0.20438,0.106091,,
,,,,0.20438,0.106091,,
,,,,0.20438,0.106091,,
,,,,0.20438,0.106091,,
,,,,0.20438,0.106091,,
,,,,0.20438,0.106091,,
,,,,0.20438,0.106091,,
,,,,0.20438,0.106091,,
,,,,0.20438,0.106091,,
,,,,0.20438,0.106091,,
,,,,0.20438,0.106091,,
,,,,0.20438,0.106091,,
,,,,0.20438,0.106091,,
,,,,0.20438,0.106091,,
,,,,0.20438,0.106091,,
,,,,0.20438,0.106091,,
,,,,0.20438,0.106091,,
,,,,0.20438,0.106091,,
,,,,0.20438,0.106091,,
,,,,0.20438,0.106091,,
,,,,0.20438,0.106091,,
,,,,0.20438,0.106091,,
,,,,0.20438,0.106091,,
,,,,0.20438,0.106091,,
,,,,0.20438,0.106091,,
,,,,0.20438,0.106091,,
,,,,0.20438,0.106091,,
,,,,0.20438,0.106091,,
,,,,0.20438,0.106091,,
,,,,0.20438,0.106091,,
,,,,0.20438,0.106091,,
,,,,0.20438,0.106091,,
,,,,0.20438,0.106091,,
,,,,0.20438,0.106091,,
,,,,0.20438,0.106091,,
,,,,0.20438,0.106091,,
,,,,0.20438,0.106091,,
,,,,0.20438,0.106091,,
,,,,0.20438,0.106091,,
,,,,0.20438,0.106091,,
,,,,0.20438,0.106091,,
,,,,0.20438,0.106091,,
,,,,0.20438,0.106091,,
,,,,0.20438,0.106091,,
,,,,0.20438,0.106091,,
,,,,0.20438,0.106091,,
,,,,0.20438,0.106091,,
,,,,0.20438,0.106091,,
,,,,0.20438,0.106091,,
,,,,0.20438,0.106091,,
,,,,0.20438,0.106091,,
,,,,0.20438,0.106091,,
,,,,0.20438,0.106091,,
,,,,0.20438,0.106091,,
,,,,0.20438,0.106091,,
,,,,0.20438,0.106091,,
,,,,0.20438,0.106091,,
,,,,0.20438,0.106091,,
,,,,0.20438,0.106091,,
,,,,0.20438,0.106091,,
,,,,0.20438,0.106091,,
,,,,0.20438,0.106091,,
,,,,0.20438,0.106091,,
,,,,0.20438,0.106091,,
,,,,0.20438,0.106091,,
,,,,0.20438,0.106091,,
,,,,0.20438,0.106091,,
,,,,0.20438,0.106091,,
,,,,0.20438,0.106091,,
,,,,0.20438,0.106091,,
,,,,0.20438,0.106091,,
,,,,0.20438,0.106091,,
,,,,0.20438,0.106091,,
,,,,0.20438,0.106091,,
,,,,0.20438,0.106091,,
,,,,0.20438,0.106091,,
,,,,0.20438,0.106091,,
,,,,0.20438,0.106091,,
,,,,0.20438,0.106091,,
,,,,0.20438,0.106091,,
,,,,0.20438,0.106091,,
,,,,0.20438,0.106091,,
,,,,0.20438,0.106091,,
,,,,0.20438,0.106091,,
,,,,0.20438,0.106091,,
,,,,0.20438,0.106091,,
,,,,0.20438,0.106091,,
,,,,0.20438,0.106091,,
,,,,0.20438,0.106091,,
,,,,0.20438,0.106091,,
,,,,0.20438,0.106091,,
,,,,0.20438,0.106091,,
,,,,0.20438,0.106091,,
,,,,0.20438,0.106091,,
,,,,0.20438,0.106091,,
,,,,0.20438,0.106091,,
,,,,0.20438,0.106091,,
,,,,0.20438,0.106091,,
,,,,0.20438,0.106091,,
,,,,0.20438,0.106091,,
,,,,0.20438,0.106091,,
,,,,0.20438,0.106091,,
,,,,0.20438,0.106091,,
,,,,0.20438,0.106091,,
,,,,0.20438,0.106091,,
,,,,0.20438,0.106091,,
,,,,0.20438,0.106091,,
,,,,0.20438,0.106091,,
,,,,0.20438,0.106091,,
,,,,0.20438,0.106091,,
,,,,0.20438,0.106091,,
,,,,0.20438,0.106091,,
,,,,0.20438,0.106091,,
,,,,0.20454,0.106273,,
,,,,0.20454,0.106273,,
,,,,0.20491,0.106455,,
,,,,0.20491,0.106455,,
,,,,0.20511,0.106636,,
,,,,0.20511,0.106636,,
,,,,0.20519,0.106818,,
,,,,0.20519,0.106818,,
,,,,0.20536,0.107000,,
,,,,0.20536,0.107000,,
,,,,0.20544,0.107182,,
,,,,0.20544,0.107182,,
,,,,0.20585,0.107364,,
,,,,0.20585,0.107364,,
,,,,0.20603,0.107545,,
,,,,0.20603,0.107545,,
,,,,0.20604,0.107727,,
,,,,0.20604,0.107727,,
,,,,0.20630,0.107909,,
,,,,0.20630,0.107909,,
,,,,0.20667,0.108091,,
,,,,0.20667,0.108091,,
,,,,0.20672,0.108273,,
,,,,0.20672,0.108273,,
,,,,0.20676,0.108455,,
,,,,0.20676,0.108455,,
,,,,0.20685,0.108636,,
,,,,0.20685,0.108636,,
,,,,0.20688,0.108727,,
,,,,0.20751,0.108909,,
,,,,0.20751,0.108909,,
,,,,0.20765,0.109000,,
,,,,0.20771,0.109182,,
,,,,0.20771,0.109182,,
,,,,0.20790,0.109364,,
,,,,0.20790,0.109364,,
,,,,0.20802,0.109545,,
,,,,0.20802,0.109545,,
,,,,0.20819,0.109727,,
,,,,0.20819,0.109727,,
,,,,0.20885,0.109909,,
,,,,0.20885,0.109909,,
,,,,0.20894,0.110000,,
,,,,0.20901,0.110182,,
,,,,0.20901,0.110182,,
,,,,0.20926,0.110364,,
,,,,0.20926,0.110364,,
,,,,0.20929,0.110545,,
,,,,0.20929,0.110545,,
,,,,0.20960,0.121818,,
,,,,0.20960,0.121818,,
,,,,0.20960,0.121818,,
,,,,0.20960,0.121818,,
,,,,0.20960,0.121818,,
,,,,0.20960,0.121818,,
,,,,0.20960,0.121818,,
,,,,0.20960,0.121818,,
,,,,0.20960,0.121818,,
,,,,0.20960,0.121818,,
,,,,0.20960,0.121818,,
,,,,0.20960,0.121818,,
,,,,0.20960,0.121818,,
,,,,0.20960,0.121818,,
,,,,0.20960,0.121818,,
,,,,0.20960,0.121818,,
,,,,0.20960,0.121818,,
,,,,0.20960,0.121818,,
,,,,0.20960,0.121818,,
,,,,0.20960,0.121818,,
,,,,0.20960,0.121818,,
,,,,0.20960,0.121818,,
,,,,0.20960,0.121818,,
,,,,0.20960,0.121818,,
,,,,0.20960,0.121818,,
,,,,0.20960,0.121818,,
,,,,0.20960,0.121818,,
,,,,0.20960,0.121818,,
,,,,0.20960,0.121818,,
,,,,0.20960,0.121818,,
,,,,0.20960,0.121818,,
,,,,0.20960,0.121818,,
,,,,0.20960,0.121818,,
,,,,0.20960,0.121818,,
,,,,0.20960,0.121818,,
,,,,0.20960,0.121818,,
,,,,0.20960,0.121818,,
,,,,0.20960,0.121818,,
,,,,0.20960,0.121818,,
,,,,0.20960,0.121818,,
,,,,0.20960,0.121818,,
,,,,0.20960,0.121818,,
,,,,0.20960,0.121818,,
,,,,0.20960,0.121818,,
,,,,0.20960,0.121818,,
,,,,0.20960,0.121818,,
,,,,0.20960,0.121818,,
,,,,0.20960,0.121818,,
,,,,0.20960,0.121818,,
,,,,0.20960,0.121818,,
,,,,0.20960,0.121818,,
,,,,0.20960,0.121818,,
,,,,0.20960,0.121818,,
,,,,0.20960,0.121818,,
,,,,0.20960,0.121818,,
,,,,0.20960,0.121818,,
,,,,0.20960,0.121818,,
,,,,0.20960,0.121818,,
,,,,0.20960,0.121818,,
,,,,0.20960,0.121818,,
,,,,0.20960,0.121818,,
,,,,0.20960,0.121818,,
,,,,0.20960,0.121818,,
,,,,0.20960,0.121818,,
,,,,0.20960,0.121818,,
,,,,0.20960,0.121818,,
,,,,0.20960,0.121818,,
,,,,0.20960,0.121818,,
,,,,0.20960,0.121818,,
,,,,0.20960,0.121818,,
,,,,0.20960,0.121818,,
,,,,0.20960,0.121818,,
,,,,0.20960,0.121818,,
,,,,0.20960,0.121818,,
,,,,0.20960,0.121818,,
,,,,0.20960,0.121818,,
,,,,0.20960,0.121818,,
,,,,0.20960,0.121818,,
,,,,0.20960,0.121818,,
,,,,0.20960,0.121818,,
,,,,0.20960,0.121818,,
,,,,0.20960,0.121818,,
,,,,0.20960,0.121818,,
,,,,0.20960,0.121818,,
,,,,0.20960,0.121818,,
,,,,0.20960,0.121818,,
,,,,0.20960,0.121818,,
,,,,0.20960,0.121818,,
,,,,0.20960,0.121818,,
,,,,0.20960,0.121818,,
,,,,0.20960,0.121818,,
,,,,0.20960,0.121818,,
,,,,0.20960,0.121818,,
,,,,0.20960,0.121818,,
,,,,0.20960,0.121818,,
,,,,0.20960,0.121818,,
,,,,0.20960,0.121818,,
,,,,0.20960,0.121818,,
,,,,0.20960,0.121818,,
,,,,0.20960,0.121818,,
,,,,0.20960,0.121818,,
,,,,0.20960,0.121818,,
,,,,0.20960,0.121818,,
,,,,0.20960,0.121818,,
,,,,0.20960,0.121818,,
,,,,0.20960,0.121818,,
,,,,0.20960,0.121818,,
,,,,0.20960,0.121818,,
,,,,0.20960,0.121818,,
,,,,0.20960,0.121818,,
,,,,0.20960,0.121818,,
,,,,0.20960,0.121818,,
,,,,0.20960,0.121818,,
,,,,0.20960,0.121818,,
,,,,0.20960,0.121818,,
,,,,0.20960,0.121818,,
,,,,0.20960,0.121818,,
,,,,0.20960,0.121818,,
,,,,0.20960,0.121818,,
,,,,0.20960,0.121818,,
,,,,0.20960,0.121818,,
,,,,0.20960,0.121818,,
,,,,0.20960,0.121818,,
,,,,0.20960,0.121818,,
,,,,0.20975,0.122000,,
,,,,0.20975,0.122000,,
,,,,0.20985,0.122182,,
,,,,0.20985,0.122182,,
,,,,0.21027,0.122364,,
,,,,0.21027,0.122364,,
,,,,0.21037,0.122455,,
,,,,0.21055,0.122636,,
,,,,0.21055,0.122636,,
,,,,0.21064,0.122818,,
,,,,0.21064,0.122818,,
,,,,0.21085,0.123000,,
,,,,0.21085,0.123000,,
,,,,0.21094,0.123182,,
,,,,0.21094,0.123182,,
,,,,0.21100,0.123364,,
,,,,0.21100,0.123364,,
,,,,0.21105,0.123545,,
,,,,0.21105,0.123545,,
,,,,0.21111,0.123636,,
,,,,0.21134,0.123818,,
,,,,0.21134,0.123818,,
,,,,0.21146,0.124000,,
,,,,0.21146,0.124000,,
,,,,0.21146,0.124182,,
,,,,0.21146,0.124182,,
,,,,0.21160,0.124364,,
,,,,0.21160,0.124364,,
,,,,0.21171,0.124545,,
,,,,0.21171,0.124545,,
,,,,0.21180,0.124727,,
,,,,0.21180,0.124727,,
,,,,0.21201,0.124909,,
,,,,0.21201,0.124909,,
,,,,0.21235,0.125091,,
,,,,0.21235,0.125091,,
,,,,0.21242,0.125273,,
,,,,0.21242,0.125273,,
,,,,0.21245,0.125455,,
,,,,0.21245,0.125455,,
,,,,0.21248,0.125636,,
,,,,0.21248,0.125636,,
,,,,0.21250,0.125818,,
,,,,0.21250,0.125818,,
,,,,0.21273,0.126000,,
,,,,0.21273,0.126000,,
,,,,0.21278,0.126091,,
,,,,0.21280,0.126273,,
,,,,0.21280,0.126273,,
,,,,0.21288,0.126455,,
,,,,0.21288,0.126455,,
,,,,0.21295,0.126545,,
,,,,0.21297,0.126727,,
,,,,0.21297,0.126727,,
,,,,0.21342,0.126909,,
,,,,0.21342,0.126909,,
,,,,0.21350,0.127091,,
,,,,0.21350,0.127091,,
,,,,0.21396,0.127273,,
,,,,0.21396,0.127273,,
,,,,0.21413,0.127455,,
,,,,0.21413,0.127455,,
,,,,0.21416,0.127636,,
,,,,0.21416,0.127636,,
,,,,0.21439,0.127818,,
,,,,0.21439,0.127818,,
,,,,0.21470,0.134364,,
,,,,0.21470,0.134364,,
,,,,0.21470,0.134364,,
,,,,0.21470,0.134364,,
,,,,0.21470,0.134364,,
,,,,0.21470,0.134364,,
,,,,0.21470,0.134364,,
,,,,0.21470,0.134364,,
,,,,0.21470,0.134364,,
,,,,0.21470,0.134364,,
,,,,0.21470,0.134364,,
,,,,0.21470,0.134364,,
,,,,0.21470,0.134364,,
,,,,0.21470,0.134364,,
,,,,0.21470,0.134364,,
,,,,0.21470,0.134364,,
,,,,0.21470,0.134364,,
,,,,0.21470,0.134364,,
,,,,0.21470,0.134364,,
,,,,0.21470,0.134364,,
,,,,0.21470,0.134364,,
,,,,0.21470,0.134364,,
,,,,0.21470,0.134364,,
,,,,0.21470,0.134364,,
,,,,0.21470,0.134364,,
,,,,0.21470,0.134364,,
,,,,0.21470,0.134364,,
,,,,0.21470,0.134364,,
,,,,0.21470,0.134364,,
,,,,0.21470,0.134364,,
,,,,0.21470,0.134364,,
,,,,0.21470,0.134364,,
,,,,0.21470,0.134364,,
,,,,0.21470,0.134364,,
,,,,0.21470,0.134364,,
,,,,0.21470,0.134364,,
,,,,0.21470,0.134364,,
,,,,0.21470,0.134364,,
,,,,0.21470,0.134364,,
,,,,0.21470,0.134364,,
,,,,0.21470,0.134364,,
,,,,0.21470,0.134364,,
,,,,0.21470,0.134364,,
,,,,0.21470,0.134364,,
,,,,0.21470,0.134364,,
,,,,0.21470,0.134364,,
,,,,0.21470,0.134364,,
,,,,0.21470,0.134364,,
,,,,0.21470,0.134364,,
,,,,0.21470,0.134364,,
,,,,0.21470,0.134364,,
,,,,0.21470,0.134364,,
,,,,0.21470,0.134364,,
,,,,0.21470,0.134364,,
,,,,0.21470,0.134364,,
,,,,0.21470,0.134364,,
,,,,0.21470,0.134364,,
,,,,0.21470,0.134364,,
,,,,0.21470,0.134364,,
,,,,0.21470,0.134364,,
,,,,0.21470,0.134364,,
,,,,0.21470,0.134364,,
,,,,0.21470,0.134364,,
,,,,0.21470,0.134364,,
,,,,0.21470,0.134364,,
,,,,0.21470,0.134364,,
,,,,0.21470,0.134364,,
,,,,0.21470,0.134364,,
,,,,0.21470,0.134364,,
,,,,0.21470,0.134364,,
,,,,0.21470,0.134364,,
,,,,0.21470,0.134364,,
,,,,0.21514,0.134455,,
,,,,0.21516,0.134636,,
,,,,0.21516,0.134636,,
,,,,0.21516,0.134818,,
,,,,0.21516,0.134818,,
,,,,0.21549,0.135000,,
,,,,0.21549,0.135000,,
,,,,0.21550,0.135182,,
,,,,0.21550,0.135182,,
,,,,0.21602,0.135364,,
,,,,0.21602,0.135364,,
,,,,0.21611,0.135545,,
,,,,0.21611,0.135545,,
,,,,0.21625,0.135727,,
,,,,0.21625,0.135727,,
,,,,0.21637,0.159000,,
,,,,0.21637,0.159000,,
,,,,0.21637,0.159000,,
,,,,0.21637,0.159000,,
,,,,0.21637,0.159000,,
,,,,0.21637,0.159000,,
,,,,0.21637,0.159000,,
,,,,0.21637,0.159000,,
,,,,0.21637,0.159000,,
,,,,0.21637,0.159000,,
,,,,0.21637,0.159000,,
,,,,0.21637,0.159000,,
,,,,0.21637,0.159000,,
,,,,0.21637,0.159000,,
,,,,0.21637,0.159000,,
,,,,0.21637,0.159000,,
,,,,0.21637,0.159000,,
,,,,0.21637,0.159000,,
,,,,0.21637,0.159000,,
,,,,0.21637,0.159000,,
,,,,0.21637,0.159000,,
,,,,0.21637,0.159000,,
,,,,0.21637,0.159000,,
,,,,0.21637,0.159000,,
,,,,0.21637,0.159000,,
,,,,0.21637,0.159000,,
,,,,0.21637,0.159000,,
,,,,0.21637,0.159000,,
,,,,0.21637,0.159000,,
,,,,0.21637,0.159000,,
,,,,0.21637,0.159000,,
,,,,0.21637,0.159000,,
,,,,0.21637,0.159000,,
,,,,0.21637,0.159000,,
,,,,0.21637,0.159000,,
,,,,0.21637,0.159000,,
,,,,0.21637,0.159000,,
,,,,0.21637,0.159000,,
,,,,0.21637,0.159000,,
,,,,0.21637,0.159000,,
,,,,0.21637,0.159000,,
,,,,0.21637,0.159000,,
,,,,0.21637,0.159000,,
,,,,0.21637,0.159000,,
,,,,0.21637,0.159000,,
,,,,0.21637,0.159000,,
,,,,0.21637,0.159000,,
,,,,0.21637,0.159000,,
,,,,0.21637,0.159000,,
,,,,0.21637,0.159000,,
,,,,0.21637,0.159000,,
,,,,0.21637,0.159000,,
,,,,0.21637,0.159000,,
,,,,0.21637,0.159000,,
,,,,0.21637,0.159000,,
,,,,0.21637,0.159000,,
,,,,0.21637,0.159000,,
,,,,0.21637,0.159000,,
,,,,0.21637,0.159000,,
,,,,0.21637,0.159000,,
,,,,0.21637,0.159000,,
,,,,0.21637,0.159000,,
,,,,0.21637,0.159000,,
,,,,0.21637,0.159000,,
,,,,0.21637,0.159000,,
,,,,0.21637,0.159000,,
,,,,0.21637,0.159000,,
,,,,0.21637,0.159000,,
,,,,0.21637,0.159000,,
,,,,0.21637,0.159000,,
,,,,0.21637,0.159000,,
,,,,0.21637,0.159000,,
,,,,0.21637,0.159000,,
,,,,0.21637,0.159000,,
,,,,0.21637,0.159000,,
,,,,0.21637,0.159000,,
,,,,0.21637,0.159000,,
,,,,0.21637,0.159000,,
,,,,0.21637,0.159000,,
,,,,0.21637,0.159000,,
,,,,0.21637,0.159000,,
,,,,0.21637,0.159000,,
,,,,0.21637,0.159000,,
,,,,0.21637,0.159000,,
,,,,0.21637,0.159000,,
,,,,0.21637,0.159000,,
,,,,0.21637,0.159000,,
,,,,0.21637,0.159000,,
,,,,0.21637,0.159000,,
,,,,0.21637,0.159000,,
,,,,0.21637,0.159000,,
,,,,0.21637,0.159000,,
,,,,0.21637,0.159000,,
,,,,0.21637,0.159000,,
,,,,0.21637,0.159000,,
,,,,0.21637,0.159000,,
,,,,0.21637,0.159000,,
,,,,0.21637,0.159000,,
,,,,0.21637,0.159000,,
,,,,0.21637,0.159000,,
,,,,0.21637,0.159000,,
,,,,0.21637,0.159000,,
,,,,0.21637,0.159000,,
,,,,0.21637,0.159000,,
,,,,0.21637,0.159000,,
,,,,0.21637,0.159000,,
,,,,0.21637,0.159000,,
,,,,0.21637,0.159000,,
,,,,0.21637,0.159000,,
,,,,0.21637,0.159000,,
,,,,0.21637,0.159000,,
,,,,0.21637,0.159000,,
,,,,0.21637,0.159000,,
,,,,0.21637,0.159000,,
,,,,0.21637,0.159000,,
,,,,0.21637,0.159000,,
,,,,0.21637,0.159000,,
,,,,0.21637,0.159000,,
,,,,0.21637,0.159000,,
,,,,0.21637,0.159000,,
,,,,0.21637,0.159000,,
,,,,0.21637,0.159000,,
,,,,0.21637,0.159000,,
,,,,0.21637,0.159000,,
,,,,0.21637,0.159000,,
,,,,0.21637,0.159000,,
,,,,0.21637,0.159000,,
,,,,0.21637,0.159000,,
,,,,0.21637,0.159000,,
,,,,0.21637,0.159000,,
,,,,0.21637,0.159000,,
,,,,0.21637,0.159000,,
,,,,0.21637,0.159000,,
,,,,0.21637,0.159000,,
,,,,0.21637,0.159000,,
,,,,0.21637,0.159000,,
,,,,0.21637,0.159000,,
,,,,0.21637,0.159000,,
,,,,0.21637,0.159000,,
,,,,0.21637,0.159000,,
,,,,0.21637,0.159000,,
,,,,0.21637,0.159000,,
,,,,0.21637,0.159000,,
,,,,0.21637,0.159000,,
,,,,0.21637,0.159000,,
,,,,0.21637,0.159000,,
,,,,0.21637,0.159000,,
,,,,0.21637,0.159000,,
,,,,0.21637,0.159000,,
,,,,0.21637,0.159000,,
,,,,0.21637,0.159000,,
,,,,0.21637,0.159000,,
,,,,0.21637,0.159000,,
,,,,0.21637,0.159000,,
,,,,0.21637,0.159000,,
,,,,0.21637,0.159000,,
,,,,0.21637,0.159000,,
,,,,0.21637,0.159000,,
,,,,0.21637,0.159000,,
,,,,0.21637,0.159000,,
,,,,0.21637,0.159000,,
,,,,0.21637,0.159000,,
,,,,0.21637,0.159000,,
,,,,0.21637,0.159000,,
,,,,0.21637,0.159000,,
,,,,0.21637,0.159000,,
,,,,0.21637,0.159000,,
,,,,0.21637,0.159000,,
,,,,0.21637,0.159000,,
,,,,0.21637,0.159000,,
,,,,0.21637,0.159000,,
,,,,0.21637,0.159000,,
,,,,0.21637,0.159000,,
,,,,0.21637,0.159000,,
,,,,0.21637,0.159000,,
,,,,0.21637,0.159000,,
,,,,0.21637,0.159000,,
,,,,0.21637,0.159000,,
,,,,0.21637,0.159000,,
,,,,0.21637,0.159000,,
,,,,0.21637,0.159000,,
,,,,0.21637,0.159000,,
,,,,0.21637,0.159000,,
,,,,0.21637,0.159000,,
,,,,0.21637,0.159000,,
,,,,0.21637,0.159000,,
,,,,0.21637,0.159000,,
,,,,0.21637,0.159000,,
,,,,0.21637,0.159000,,
,,,,0.21637,0.159000,,
,,,,0.21637,0.159000,,
,,,,0.21637,0.159000,,
,,,,0.21637,0.159000,,
,,,,0.21637,0.159000,,
,,,,0.21637,0.159000,,
,,,,0.21637,0.159000,,
,,,,0.21637,0.159000,,
,,,,0.21637,0.159000,,
,,,,0.21637,0.159000,,
,,,,0.21637,0.159000,,
,,,,0.21637,0.159000,,
,,,,0.21637,0.159000,,
,,,,0.21637,0.159000,,
,,,,0.21637,0.159000,,
,,,,0.21637,0.159000,,
,,,,0.21637,0.159000,,
,,,,0.21637,0.159000,,
,,,,0.21637,0.159000,,
,,,,0.21637,0.159000,,
,,,,0.21637,0.159000,,
,,,,0.21637,0.159000,,
,,,,0.21637,0.159000,,
,,,,0.21637,0.159000,,
,,,,0.21637,0.159000,,
,,,,0.21637,0.159000,,
,,,,0.21637,0.159000,,
,,,,0.21637,0.159000,,
,,,,0.21637,0.159000,,
,,,,0.21637,0.159000,,
,,,,0.21637,0.159000,,
,,,,0.21637,0.159000,,
,,,,0.21637,0.159000,,
,,,,0.21637,0.159000,,
,,,,0.21637,0.159000,,
,,,,0.21637,0.159000,,
,,,,0.21637,0.159000,,
,,,,0.21637,0.159000,,
,,,,0.21637,0.159000,,
,,,,0.21637,0.159000,,
,,,,0.21637,0.159000,,
,,,,0.21637,0.159000,,
,,,,0.21637,0.159000,,
,,,,0.21637,0.159000,,
,,,,0.21637,0.159000,,
,,,,0.21637,0.159000,,
,,,,0.21637,0.159000,,
,,,,0.21637,0.159000,,
,,,,0.21637,0.159000,,
,,,,0.21637,0.159000,,
,,,,0.21637,0.159000,,
,,,,0.21637,0.159000,,
,,,,0.21637,0.159000,,
,,,,0.21637,0.159000,,
,,,,0.21637,0.159000,,
,,,,0.21637,0.159000,,
,,,,0.21637,0.159000,,
,,,,0.21637,0.159000,,
,,,,0.21637,0.159000,,
,,,,0.21637,0.159000,,
,,,,0.21637,0.159000,,
,,,,0.21637,0.159000,,
,,,,0.21637,0.159000,,
,,,,0.21637,0.159000,,
,,,,0.21637,0.159000,,
,,,,0.21637,0.159000,,
,,,,0.21637,0.159000,,
,,,,0.21673,0.159182,,
,,,,0.21673,0.159182,,
,,,,0.21673,0.159364,,
,,,,0.21673,0.159364,,
,,,,0.21711,0.159455,,
,,,,0.21712,0.159545,,
,,,,0.21731,0.159727,,
,,,,0.21731,0.159727,,
,,,,0.21736,0.159909,,
,,,,0.21736,0.159909,,
,,,,0.21775,0.160091,,
,,,,0.21775,0.160091,,
,,,,0.21782,0.160273,,
,,,,0.21782,0.160273,,
,,,,0.21785,0.160455,,
,,,,0.21785,0.160455,,
,,,,0.21807,0.160545,,
,,,,0.21822,0.160727,,
,,,,0.21822,0.160727,,
,,,,0.21870,0.160818,,
,,,,0.21884,0.161000,,
,,,,0.21884,0.161000,,
,,,,0.21895,0.161091,,
,,,,0.21907,0.161273,,
,,,,0.21907,0.161273,,
,,,,0.21918,0.161455,,
,,,,0.21918,0.161455,,
,,,,0.21929,0.161636,,
,,,,0.21929,0.161636,,
,,,,0.21941,0.161818,,
,,,,0.21941,0.161818,,
,,,,0.21949,0.162000,,
,,,,0.21949,0.162000,,
,,,,0.21953,0.162182,,
,,,,0.21953,0.162182,,
,,,,0.21970,0.162364,,
,,,,0.21970,0.162364,,
,,,,0.21984,0.162455,,
,,,,0.21999,0.162636,,
,,,,0.21999,0.162636,,
,,,,0.22000,0.162818,,
,,,,0.22000,0.162818,,
,,,,0.22006,0.163000,,
,,,,0.22006,0.163000,,
,,,,0.22053,0.163182,,
,,,,0.22053,0.163182,,
,,,,0.22054,0.163364,,
,,,,0.22054,0.163364,,
,,,,0.22085,0.163545,,
,,,,0.22085,0.163545,,
,,,,0.22096,0.163727,,
,,,,0.22096,0.163727,,
,,,,0.22100,0.163909,,
,,,,0.22100,0.163909,,
,,,,0.22105,0.164091,,
,,,,0.22105,0.164091,,
,,,,0.22123,0.164273,,
,,,,0.22123,0.164273,,
,,,,0.22130,0.175182,,
,,,,0.22130,0.175182,,
,,,,0.22130,0.175182,,
,,,,0.22130,0.175182,,
,,,,0.22130,0.175182,,
,,,,0.22130,0.175182,,
,,,,0.22130,0.175182,,
,,,,0.22130,0.175182,,
,,,,0.22130,0.175182,,
,,,,0.22130,0.175182,,
,,,,0.22130,0.175182,,
,,,,0.22130,0.175182,,
,,,,0.22130,0.175182,,
,,,,0.22130,0.175182,,
,,,,0.22130,0.175182,,
,,,,0.22130,0.175182,,
,,,,0.22130,0.175182,,
,,,,0.22130,0.175182,,
,,,,0.22130,0.175182,,
,,,,0.22130,0.175182,,
,,,,0.22130,0.175182,,
,,,,0.22130,0.175182,,
,,,,0.22130,0.175182,,
,,,,0.22130,0.175182,,
,,,,0.22130,0.175182,,
,,,,0.22130,0.175182,,
,,,,0.22130,0.175182,,
,,,,0.22130,0.175182,,
,,,,0.22130,0.175182,,
,,,,0.22130,0.175182,,
,,,,0.22130,0.175182,,
,,,,0.22130,0.175182,,
,,,,0.22130,0.175182,,
,,,,0.22130,0.175182,,
,,,,0.22130,0.175182,,
,,,,0.22130,0.175182,,
,,,,0.22130,0.175182,,
,,,,0.22130,0.175182,,
,,,,0.22130,0.175182,,
,,,,0.22130,0.175182,,
,,,,0.22130,0.175182,,
,,,,0.22130,0.175182,,
,,,,0.22130,0.175182,,
,,,,0.22130,0.175182,,
,,,,0.22130,0.175182,,
,,,,0.22130,0.175182,,
,,,,0.22130,0.175182,,
,,,,0.22130,0.175182,,
,,,,0.22130,0.175182,,
,,,,0.22130,0.175182,,
,,,,0.22130,0.175182,,
,,,,0.22130,0.175182,,
,,,,0.22130,0.175182,,
,,,,0.22130,0.175182,,
,,,,0.22130,0.175182,,
,,,,0.22130,0.175182,,
,,,,0.22130,0.175182,,
,,,,0.22130,0.175182,,
,,,,0.22130,0.175182,,
,,,,0.22130,0.175182,,
,,,,0.22130,0.175182,,
,,,,0.22130,0.175182,,
,,,,0.22130,0.175182,,
,,,,0.22130,0.175182,,
,,,,0.22130,0.175182,,
,,,,0.22130,0.175182,,
,,,,0.22130,0.175182,,
,,,,0.22130,0.175182,,
,,,,0.22130,0.175182,,
,,,,0.22130,0.175182,,
,,,,0.22130,0.175182,,
,,,,0.22130,0.175182,,
,,,,0.22130,0.175182,,
,,,,0.22130,0.175182,,
,,,,0.22130,0.175182,,
,,,,0.22130,0.175182,,
,,,,0.22130,0.175182,,
,,,,0.22130,0.175182,,
,,,,0.22130,0.175182,,
,,,,0.22130,0.175182,,
,,,,0.22130,0.175182,,
,,,,0.22130,0.175182,,
,,,,0.22130,0.175182,,
,,,,0.22130,0.175182,,
,,,,0.22130,0.175182,,
,,,,0.22130,0.175182,,
,,,,0.22130,0.175182,,
,,,,0.22130,0.175182,,
,,,,0.22130,0.175182,,
,,,,0.22130,0.175182,,
,,,,0.22130,0.175182,,
,,,,0.22130,0.175182,,
,,,,0.22130,0.175182,,
,,,,0.22130,0.175182,,
,,,,0.22130,0.175182,,
,,,,0.22130,0.175182,,
,,,,0.22130,0.175182,,
,,,,0.22130,0.175182,,
,,,,0.22130,0.175182,,
,,,,0.22130,0.175182,,
,,,,0.22130,0.175182,,
,,,,0.22130,0.175182,,
,,,,0.22130,0.175182,,
,,,,0.22130,0.175182,,
,,,,0.22130,0.175182,,
,,,,0.22130,0.175182,,
,,,,0.22130,0.175182,,
,,,,0.22130,0.175182,,
,,,,0.22130,0.175182,,
,,,,0.22130,0.175182,,
,,,,0.22130,0.175182,,
,,,,0.22130,0.175182,,
,,,,0.22130,0.175182,,
,,,,0.22130,0.175182,,
,,,,0.22130,0.175182,,
,,,,0.22130,0.175182,,
,,,,0.22130,0.175182,,
,,,,0.22130,0.175182,,
,,,,0.22130,0.175182,,
,,,,0.22130,0.175182,,
,,,,0.22152,0.175364,,
,,,,0.22152,0.175364,,
,,,,0.22153,0.175545,,
,,,,0.22153,0.175545,,
,,,,0.22165,0.175727,,
,,,,0.22165,0.175727,,
,,,,0.22178,0.175909,,
,,,,0.22178,0.175909,,
,,,,0.22179,0.176091,,
,,,,0.22179,0.176091,,
,,,,0.22189,0.176273,,
,,,,0.22189,0.176273,,
,,,,0.22192,0.176455,,
,,,,0.22192,0.176455,,
,,,,0.22193,0.176636,,
,,,,0.22193,0.176636,,
,,,,0.22236,0.176818,,
,,,,0.22236,0.176818,,
,,,,0.22284,0.177000,,
,,,,0.22284,0.177000,,
,,,,0.22290,0.177091,,
,,,,0.22301,0.177273,,
,,,,0.22301,0.177273,,
,,,,0.22303,0.177455,,
,,,,0.22303,0.177455,,
,,,,0.22313,0.177636,,
,,,,0.22313,0.177636,,
,,,,0.22330,0.177818,,
,,,,0.22330,0.177818,,
,,,,0.22373,0.178000,,
,,,,0.22373,0.178000,,
,,,,0.22416,0.178091,,
,,,,0.22421,0.178182,,
,,,,0.22435,0.178364,,
,,,,0.22435,0.178364,,
,,,,0.22440,0.178545,,
,,,,0.22440,0.178545,,
,,,,0.22445,0.178727,,
,,,,0.22445,0.178727,,
,,,,0.22456,0.178818,,
,,,,0.22463,0.179000,,
,,,,0.22463,0.179000,,
,,,,0.22468,0.179091,,
,,,,0.22468,0.179182,,
,,,,0.22499,0.179364,,
,,,,0.22499,0.179364,,
,,,,0.22509,0.179545,,
,,,,0.22509,0.179545,,
,,,,0.22539,0.179727,,
,,,,0.22539,0.179727,,
,,,,0.22547,0.179909,,
,,,,0.22547,0.179909,,
,,,,0.22547,0.180091,,
,,,,0.22547,0.180091,,
,,,,0.22567,0.180273,,
,,,,0.22567,0.180273,,
,,,,0.22601,0.180455,,
,,,,0.22601,0.180455,,
,,,,0.22608,0.180636,,
,,,,0.22608,0.180636,,
,,,,0.22625,0.180818,,
,,,,0.22625,0.180818,,
,,,,0.22643,0.181000,,
,,,,0.22643,0.181000,,
,,,,0.22646,0.181182,,
,,,,0.22646,0.181182,,
,,,,0.22667,0.181364,,
,,,,0.22667,0.181364,,
,,,,0.22694,0.181545,,
,,,,0.22694,0.181545,,
,,,,0.22722,0.181636,,
,,,,0.22759,0.181818,,
[truncated: 9,001 more rows]

## Sheet: Figure 6Q
NNDs
Control	Df(exp reb)		Column A	Control
0.172	0.35		vs.	vs,
0.29	0.296		Column B	Df(exp reb)
0.172	0.276
0.622	0.35		Kolmogorov-Smirnov test
0.24	0.268		P value	<0,0001
0.195	0.276		Exact or approximate P value?	Approximate
0.204	0.19		P value summary	****
0.313	0.19		Significantly different (P < 0.05)?	Yes
0.24	0.326		Kolmogorov-Smirnov D	0.2036
0.195	0.365
0.403	0.195
0.17	0.274
0.255	0.156
0.163	0.156
0.163	0.326
0.353	0.242
0.19	0.145
0.19	0.216
0.24	0.28
0.289	0.216
0.28	0.145
0.24	0.231
0.28	0.36
0.255	0.242
0.324	0.231
0.28	0.242
0.18	0.242
0.18	0.268
0.296	0.268
0.365	0.24
0.285	0.145
0.28	0.145
0.28	0.314
0.28	0.229
0.3	0.216
0.28	0.229
0.285	0.242
0.365	0.242
0.377	0.216
0.204	0.266
0.268	0.204
0.204	0.313
0.268	0.204
0.274	0.18
0.433	0.18
0.274	0.274
0.358	0.247
0.29	0.384
0.264	0.323
0.266	0.384
0.19	0.247
0.216	0.204
0.243	0.276
0.313	0.332
0.114	0.247
0.264	0.204
0.114	0.247
0.17	0.323
0.17	0.323
0.19	0.332
0.229	0.231
0.21	0.306
0.229	0.323
0.253	0.306
0.19	0.231
0.276	0.276
0.216	0.3
0.216	0.276
0.29	0.215
0.373	0.152
0.323	0.295
0.38	0.152
0.21	0.3
0.313	0.3
0.21	0.3
0.21	0.276
0.21	0.295
0.313	0.253
0.313	0.43
0.313	0.253
0.332	0.253
0.399	0.242
0.242	0.247
0.242	0.188
0.511	0.18
0.38	0.242
0.24	0.137
0.221	0.137
0.24	0.28
0.221	0.247
0.285	0.145
0.462	0.35
0.285	0.417
0.274	0.145
0.285	0.253
0.285	0.221
0.313	0.358
0.344	0.221
0.289	0.221
0.285	0.3
0.314	0.221
0.137	0.152
0.137	0.172
0.285	0.3
0.194	0.152
0.194	0.247
0.289	0.172
0.216	0.229
0.216	0.444
0.229	0.3
0.253	0.424
0.229	0.313
0.45	0.306
0.521	0.339
0.268	0.29
0.328	0.276
0.457	0.29
0.35	0.306
0.276	0.097
0.42	0.195
0.172	0.097
0.276	0.216
0.457	0.111
0.247	0.134
0.306	0.111
0.172	0.097
0.188	0.134
0.188	0.163
0.268	0.097
0.469	0.326
0.324	0.163
0.268	0.21
0.323	0.29
0.204	0.21
0.231	0.443
0.204	0.339
0.253	0.35
0.255	0.29
0.188	0.216
0.216	0.35
0.231	0.229
0.253	0.35
0.156	0.163
0.188	0.387
0.28	0.163
0.35	0.463
0.156	0.463
0.29	0.344
0.289	0.21
0.266	0.296
0.221	0.21
0.469	0.296
0.216	0.344
0.161	0.353
0.107	0.27
0.107	0.27
0.253	0.332
0.172	0.336
0.161	0.137
0.231	0.344
0.253	0.336
0.332	0.274
0.242	0.137
0.137	0.376
0.276	0.339
0.188	0.434
0.188	0.134
0.403	0.134
0.137	0.417
0.28	0.376
0.21	0.339
0.195	0.349
0.264	0.456
0.28	0.306
0.396	0.229
0.285	0.323
0.381	0.229
0.361	0.137
0.462	0.243
0.285	0.137
0.264	0.285
0.456	0.35
0.19	0.243
0.3	0.28
0.19	0.35
0.35	0.28
0.242	0.361
0.242	0.387
0.229	0.424
0.27	0.313
0.253	0.361
0.289	0.403
0.29	0.313
0.19	0.349
0.411	0.411
0.323	0.349
0.29	0.476
0.19	0.373
0.268	0.447
0.156	0.437
0.276	0.411
0.156	0.483
0.323	0.274
0.268	0.322
0.323	0.322
0.215	0.274
0.323	0.326
0.323	0.326
0.268	0.326
0.3	0.361
0.18	0.306
0.18	0.195
0.336	0.384
0.268	0.172
0.247	0.216
0.247	0.172
0.247	0.216
0.255	0.323
0.114	0.29
0.274	0.161
0.221	0.323
0.114	0.264
0.12	0.161
0.276	0.38
0.247	0.264
0.255	0.332
0.156	0.295
0.27	0.295
0.29	0.344
0.156	0.373
0.349	0.323
0.349	0.17
0.221	0.188
0.332	0.336
0.399	0.3
0.228	0.17
0.221	0.306
0.228	0.296
0.204	0.242
0.29	0.229
0.19	0.296
0.323	0.323
0.204	0.289
0.247	0.387
0.29	0.376
0.156	0.376
0.19	0.289
0.156	0.323
0.264	0.396
0.231	0.3
0.36	0.253
0.243	0.289
0.27	0.253
[truncated: 148 more rows]

[truncated: 4 more sheets: Figure S5E, Figure S5F, Figure S5G, Figure S5H]
